# Supplementary material for: Metabolomics and microbiome reveal potential root microbiota affecting the alkaloidal metabolome in Aconitum vilmorinianum Kom
Source: BMC Microbiol. 2022 Mar 9;22:70. doi: 10.1186/s12866-022-02486-1 (PMC8905797; doi:10.1186/s12866-022-02486-1)
Supplement: Supplementary file 2 — Additional file 2: Supplementary Table S4. The conditional probabilities between bacteria and differential metabolites. [file 12866_2022_2486_MOESM2_ESM.xlsx]

## Sheet: Sheet1
Supplementary Table S4. The conditional probabilities between bacteria and differential metabolites
featureid	Hmhp003687	Hmhp002330	Hmhp002187	Hmhp003322	Hmhp003296	Hmhp001543	Hmhp003878	Hmhp003932	Hmhp002253	Hmhp003751	Hmhp005281	pmb0484	pme2433	mws0256	mws0491	mws1587	mws0227	pme1002	mws0704	pme0193	pme1691	mws0102	mws1417	mws1346	pme0021	mws0260	mws0736	mws0018	mws0282	mws0629	mws0983	Hmwt001832	Hmwt001851	Jmhp3322	Jmhp2003	Hmhp003005	Jmhp2028	Hmwt003145	Hmwt002972	Hmhp002706	Jmhp3335	Hmwt003746	Hmwt005433	Hmhp005881	Hmhp005656	Hmhp005206	Hmhp005591	Hmhp006306	Jmhp6310
OTU_3	0.142221	0.410003	-0.594203	-0.597597	2.49418	2.55373	0.356212	0.330479	0.125864	0.722418	-0.195692	4.0136	-0.0852214	3.5103	-0.440815	3.13893	3.00839	0.900359	-1.55112	2.21813	-1.14135	-0.538515	-0.118308	0.234332	3.30449	3.02062	-1.30487	2.05875	2.74971	-1.67671	-2.31043	-1.70925	-1.64641	-1.21827	-1.96442	-0.810789	-1.45966	-2.4923	3.1498	-1.5499	0.69631	2.08772	-2.34428	1.29239	1.66142	-1.5281	3.62824	0.666558	-0.185171
OTU_5	-0.0242175	0.304306	-0.757186	-0.724242	2.37025	2.07581	0.208573	0.210702	-0.0239312	0.552371	-0.351541	3.98276	-0.0671885	3.5028	-0.240342	3.05311	3.00152	1.04898	-1.34421	2.20039	-1.06682	-0.518051	-0.119464	0.227106	3.28947	2.99479	-1.16105	2.03361	2.72907	-1.47111	-2.03863	-1.49178	-1.43811	-1.18084	-1.88086	-0.636449	-1.2382	-2.36447	3.07251	-1.51774	0.698184	2.09125	-2.18799	1.26741	1.62475	-1.34519	3.56552	0.635965	-0.149437
OTU_7	0.397563	0.805617	-0.0930809	0.778035	2.68527	1.86017	1.84975	1.92049	1.46737	1.34538	1.30322	2.23155	-1.55169	1.6475	0.0944399	1.19837	1.27022	-0.093669	-0.703698	0.486685	-1.9336	-2.09667	-1.85594	-1.44317	1.51362	1.55236	-1.17966	0.238786	0.932957	-0.944965	-1.23991	-1.50054	-1.02465	-2.05051	-2.71099	-0.413132	-0.669591	-2.6158	1.23693	-2.88285	-0.909909	0.765042	-2.09597	-0.205005	0.196726	-1.31134	1.93414	-0.145601	-0.0490806
OTU_8	-0.38494	0.16453	-1.00408	-0.670196	2.09951	0.770107	0.252229	0.35816	0.0280599	0.319664	-0.366888	3.40686	-0.426249	2.9286	0.418801	2.29458	2.49498	1.12047	-0.536297	1.64984	-1.05827	-0.903494	-0.616307	-0.258978	2.74326	2.52579	-0.721355	1.42796	2.15637	-0.712784	-0.965736	-0.973728	-0.707077	-1.27639	-1.86834	-0.0518988	-0.441602	-2.04312	2.23977	-1.79221	0.243752	1.72555	-1.80914	0.748533	1.1	-0.842156	2.94027	0.286319	0.0944219
OTU_9	0.136177	0.31121	-0.74454	-0.701275	2.39891	2.11267	0.2291	0.221275	-0.0370066	0.567055	-0.304853	3.99597	-0.0683702	3.53325	-0.286017	3.07755	3.01192	1.03916	-1.42067	2.22428	-1.10499	-0.514993	-0.107171	0.234555	3.30443	3.0014	-1.21719	2.06661	2.74839	-1.5381	-2.15289	-1.48187	-1.50302	-1.212	-1.90151	-0.694766	-1.29745	-2.41104	3.15911	-1.52952	0.710447	2.09852	-2.16887	1.30113	1.65161	-1.3718	3.58049	0.672402	-0.230199
OTU_10	-0.12798	0.474098	-0.509298	-0.372212	2.583	2.50939	0.58827	0.55383	0.256737	0.826963	0.099639	3.82452	-0.263501	3.35548	-0.451591	2.95068	2.82081	0.776151	-1.5962	2.06293	-1.31721	-0.717885	-0.300562	0.0472711	3.12035	2.85602	-1.39971	1.91357	2.57223	-1.71368	-2.41149	-1.62463	-1.69199	-1.38644	-2.09087	-0.872761	-1.46857	-2.59735	3.11698	-1.73532	0.531051	1.94659	-2.23928	1.18999	1.54521	-1.53509	3.45097	0.657306	-0.350788
OTU_11	0.0237737	0.324878	-0.721655	-0.729019	2.40542	2.25332	0.206186	0.195389	-0.0233875	0.586159	-0.349249	4.0544	-0.0229437	3.57132	-0.325558	3.14843	3.06386	1.03526	-1.44475	2.2671	-1.06653	-0.471084	-0.058775	0.28724	3.35657	3.05359	-1.21537	2.10646	2.7992	-1.56648	-2.17049	-1.5664	-1.53041	-1.16689	-1.88345	-0.709848	-1.33988	-2.40446	3.16961	-1.48341	0.753444	2.1359	-2.24389	1.3293	1.68861	-1.41238	3.64436	0.676538	-0.172218
OTU_14	0.119397	0.86063	-0.0108261	0.899353	2.79469	2.03448	1.97117	2.01359	1.49993	1.43678	1.49311	2.24154	-1.58031	1.69562	-0.0366886	1.24345	1.2697	-0.157386	-0.907843	0.52276	-2.05212	-2.11689	-1.85263	-1.44984	1.52507	1.55147	-1.3364	0.297539	0.95599	-1.12722	-1.54742	-1.49974	-1.20446	-2.14535	-2.78531	-0.574925	-0.833582	-2.75064	1.44001	-2.93818	-0.90433	0.763766	-2.05982	-0.137398	0.249636	-1.39755	1.95626	-0.0549986	-0.249199
OTU_15	2.13441	1.66617	1.14922	2.6385	3.54086	3.65309	3.90033	3.88411	3.26737	2.7331	3.49859	0.900346	-2.89815	0.204499	-0.567982	0.0334199	-0.146905	-1.68265	-1.24866	-0.821187	-3.11185	-3.51658	-3.29209	-2.81813	0.107371	0.440702	-1.9677	-1.07475	-0.452121	-1.54609	-2.04551	-2.30645	-1.7245	-3.0615	-3.82446	-1.11971	-1.26512	-3.50444	0.297058	-4.22254	-2.24788	-0.357363	-2.54481	-1.24033	-0.782261	-2.08986	0.83485	-0.557266	-0.41569
OTU_16	-0.307097	0.819437	-0.0832993	0.77155	2.62346	1.81928	1.85949	1.96076	1.5863	1.35344	1.22664	2.14286	-1.59275	1.49331	0.224766	1.07872	1.18725	-0.119128	-0.461568	0.360719	-1.84168	-2.15529	-1.9465	-1.5143	1.41542	1.49426	-1.01433	0.081012	0.820462	-0.737936	-0.877394	-1.57106	-0.828547	-1.97556	-2.67873	-0.238763	-0.490314	-2.48684	0.906721	-2.88716	-0.997066	0.70289	-2.18335	-0.355518	0.0727625	-1.25115	1.84894	-0.283546	0.22253
OTU_18	-0.318033	0.391802	-0.680555	-0.150065	2.33203	1.16922	0.819624	0.903332	0.502963	0.684358	0.254843	3.02479	-0.805716	2.53113	0.26939	1.95004	2.09383	0.70633	-0.667095	1.28468	-1.39234	-1.30112	-1.02013	-0.649676	2.34532	2.20526	-0.930802	1.06404	1.76531	-0.854916	-1.17347	-1.12793	-0.875838	-1.56947	-2.17084	-0.229441	-0.572775	-2.2813	1.99852	-2.17134	-0.130643	1.4114	-1.8735	0.465816	0.826114	-1.0199	2.61659	0.184439	-0.0403091
OTU_19	-0.19828	0.393183	-0.64133	-0.396121	2.47485	1.96025	0.550005	0.549049	0.193023	0.697279	0.0621458	3.66176	-0.355457	3.21752	-0.214004	2.72129	2.68591	0.855915	-1.339	1.92165	-1.31112	-0.81267	-0.428674	-0.0844766	2.97438	2.7199	-1.257	1.76092	2.41985	-1.46327	-2.08152	-1.37413	-1.44625	-1.42046	-2.06561	-0.677786	-1.19418	-2.48707	2.92044	-1.80587	0.416043	1.85294	-2.04779	1.06202	1.40486	-1.33355	3.26145	0.575864	-0.331045
OTU_20	-0.312949	0.474458	-0.544452	-0.121024	2.46225	1.74682	0.859154	0.900577	0.540435	0.818448	0.315891	3.21876	-0.696826	2.71662	-0.0048937	2.22043	2.25772	0.634827	-0.990525	1.46623	-1.41867	-1.18475	-0.86124	-0.492106	2.52451	2.36387	-1.11664	1.2655	1.95479	-1.16226	-1.60276	-1.36342	-1.17552	-1.55026	-2.20144	-0.471338	-0.897571	-2.42438	2.28963	-2.09396	0.0138671	1.52743	-2.0441	0.639956	1.00609	-1.23896	2.83708	0.307334	-0.127463
OTU_21	1.9049	1.459	0.88878	1.96503	3.50351	4.00173	3.15173	3.06188	2.49175	2.41354	2.82712	1.86947	-2.12484	1.27658	-0.925975	1.10482	0.797341	-1.14554	-1.86434	0.158887	-2.79019	-2.68145	-2.34054	-1.91489	1.0911	1.22695	-2.16102	-0.0219912	0.557219	-2.07209	-2.87785	-2.31457	-2.18582	-2.70753	-3.46892	-1.45319	-1.79262	-3.54255	1.55191	-3.54813	-1.36406	0.363422	-2.56208	-0.353443	0.0627177	-2.22688	1.75456	-0.0205933	-0.722922
OTU_22	-0.384069	0.597662	-0.345121	-0.0868513	2.62107	2.57031	0.915816	0.909105	0.643709	1.01388	0.364953	3.46159	-0.557279	2.91754	-0.35088	2.56118	2.45911	0.517066	-1.35824	1.67396	-1.41763	-1.04208	-0.670602	-0.294695	2.74146	2.56838	-1.3169	1.48809	2.18034	-1.52216	-2.07108	-1.74306	-1.52901	-1.49026	-2.23369	-0.749861	-1.29563	-2.57821	2.56539	-1.98405	0.184835	1.66764	-2.33659	0.825407	1.21203	-1.53547	3.1201	0.422534	-0.135444
OTU_25	0.16652	0.319543	-0.728665	-0.72629	2.40779	2.22918	0.20649	0.193711	-0.0385893	0.57982	-0.337947	4.05204	-0.0270314	3.57825	-0.329832	3.14633	3.06225	1.03883	-1.46139	2.27065	-1.08085	-0.473336	-0.0590925	0.28445	3.35621	3.04951	-1.22983	2.11324	2.80027	-1.57931	-2.19825	-1.54549	-1.54239	-1.18112	-1.88915	-0.722158	-1.34787	-2.41657	3.19588	-1.49075	0.753696	2.13481	-2.22358	1.33726	1.69269	-1.41039	3.64051	0.687067	-0.206087
OTU_27	1.26962	1.06402	0.268309	1.50898	2.94796	2.03385	2.63518	2.6916	2.07518	1.76875	2.18742	1.56617	-2.17145	0.99267	0.0150938	0.545106	0.596456	-0.640142	-0.766328	-0.1299	-2.44433	-2.74101	-2.52687	-2.10203	0.839726	0.98938	-1.42434	-0.377349	0.267486	-1.02129	-1.3873	-1.5326	-1.14073	-2.52757	-3.14835	-0.574733	-0.706054	-2.91819	0.80502	-3.49444	-1.52911	0.243708	-2.03735	-0.686405	-0.286923	-1.44297	1.33308	-0.332411	-0.299837
OTU_30	0.719764	0.375206	-0.661992	-0.483111	2.40382	1.99696	0.473225	0.490561	0.220611	0.669263	-0.0896999	3.66434	-0.334014	3.16435	-0.172846	2.71174	2.68833	0.850077	-1.21757	1.88724	-1.21645	-0.801901	-0.433601	-0.0749478	2.96727	2.73157	-1.15614	1.7043	2.40226	-1.36616	-1.8742	-1.49328	-1.35302	-1.33419	-2.02682	-0.587433	-1.12644	-2.40265	2.72366	-1.76112	0.406559	1.84969	-2.17682	0.994109	1.3598	-1.33446	3.26597	0.482132	-0.125022
OTU_34	0.09086	0.41574	-0.653582	-0.0583674	2.2925	1.04877	0.929643	1.0413	0.665933	0.719987	0.312931	2.81101	-0.961928	2.2726	0.392464	1.70136	1.88849	0.606094	-0.450562	1.05342	-1.40952	-1.47535	-1.22966	-0.842897	2.12598	2.03615	-0.823878	0.80589	1.53491	-0.669147	-0.862355	-1.15171	-0.705593	-1.60228	-2.21959	-0.0927707	-0.397959	-2.21776	1.626	-2.29358	-0.327077	1.25359	-1.90764	0.238758	0.617063	-0.966389	2.41036	0.0213729	0.125252
OTU_35	1.58272	1.05122	0.275761	1.02543	2.78908	2.83289	2.18547	2.26598	2.07265	1.72674	1.44854	2.04935	-1.73076	1.25207	-0.0864645	1.06808	1.04646	-0.536337	-0.627424	0.183814	-1.91921	-2.32423	-2.11135	-1.63722	1.27166	1.4336	-1.14538	-0.124359	0.669264	-0.95114	-1.02132	-2.20902	-1.06387	-1.99141	-2.86216	-0.426952	-0.779689	-2.63334	0.576006	-3.00514	-1.16375	0.568756	-2.70348	-0.550064	-0.0567232	-1.62253	1.83452	-0.445406	0.49362
OTU_37	-0.12588	0.488183	-0.554492	0.267504	2.47356	0.965789	1.24635	1.31882	0.726051	0.848571	0.806642	2.62446	-1.17316	2.20427	0.281708	1.53916	1.70174	0.476424	-0.721387	0.955179	-1.74117	-1.67045	-1.40032	-1.04066	1.95824	1.85583	-1.10013	0.752811	1.3903	-0.893511	-1.32551	-0.921575	-0.931376	-1.91095	-2.41859	-0.325677	-0.551592	-2.47514	1.90108	-2.54974	-0.475801	1.11566	-1.6393	0.241144	0.571347	-1.00456	2.2333	0.146954	-0.374646
OTU_40	-0.25789	0.732617	-0.186061	0.769327	2.88334	1.76134	1.7677	1.74159	0.975862	1.25463	1.53856	2.58458	-1.34613	2.25947	-0.225462	1.63307	1.6167	0.134502	-1.43691	0.987103	-2.18918	-1.82412	-1.47761	-1.14106	1.91191	1.7946	-1.66569	0.853373	1.38116	-1.548	-2.38268	-1.06012	-1.58537	-2.26557	-2.73812	-0.913813	-1.15913	-2.97613	2.46353	-2.80574	-0.542248	1.04069	-1.63008	0.382982	0.678385	-1.38046	2.25469	0.392901	-0.998572
OTU_42	-0.550484	-0.0549845	-1.34802	-0.791459	1.89288	-0.457049	0.0758083	0.229413	-0.296143	-0.0240785	-0.466148	3.20533	-0.518435	2.84823	0.849335	1.97018	2.35244	1.3976	-0.174618	1.52936	-1.07124	-0.981841	-0.736025	-0.4078	2.59065	2.34324	-0.524645	1.31326	2.00245	-0.330001	-0.548547	-0.31787	-0.319635	-1.36793	-1.78588	0.246162	0.0194178	-1.87781	2.17666	-1.87309	0.144876	1.63965	-1.28158	0.668072	0.964859	-0.418113	2.66685	0.267011	-0.0960454
OTU_43	1.20782	1.44877	0.827079	2.2381	3.33553	3.035	3.44721	3.45571	2.82246	2.38121	3.04153	1.14989	-2.62742	0.510078	-0.345845	0.225938	0.13228	-1.28503	-1.07768	-0.555104	-2.87355	-3.22583	-3.00329	-2.55028	0.383847	0.645661	-1.77328	-0.802773	-0.17872	-1.35518	-1.82221	-1.9847	-1.51105	-2.87254	-3.57265	-0.92151	-1.05566	-3.29197	0.52193	-3.95484	-1.97526	-0.129168	-2.32212	-1.01922	-0.587324	-1.83747	1.0209	-0.453095	-0.402246
OTU_44	0.602096	0.85564	-0.0408958	1.06457	2.68347	1.48561	2.1552	2.25905	1.72429	1.42499	1.61424	1.78135	-1.90688	1.19306	0.299276	0.688092	0.840634	-0.277123	-0.428557	0.0579959	-2.10903	-2.47203	-2.28227	-1.85889	1.06883	1.17955	-1.10406	-0.212204	0.480617	-0.695982	-0.892451	-1.3516	-0.800881	-2.25018	-2.86586	-0.257601	-0.39686	-2.60558	0.756088	-3.20213	-1.30259	0.441312	-1.96175	-0.576394	-0.173906	-1.18687	1.4919	-0.350166	-0.0264147
OTU_45	0.29477	0.928469	0.0769811	1.09545	2.80422	1.9765	2.19307	2.25835	1.74829	1.54144	1.67961	1.95723	-1.80703	1.36907	0.0617602	0.931016	0.990831	-0.329131	-0.719257	0.227669	-2.13628	-2.36405	-2.13541	-1.71525	1.23344	1.32272	-1.27193	-0.0224529	0.655372	-0.969445	-1.2846	-1.53472	-1.06681	-2.23761	-2.89004	-0.473065	-0.68177	-2.73391	1.0396	-3.13255	-1.16802	0.549508	-2.08889	-0.410061	-0.00562976	-1.37075	1.68953	-0.227598	-0.123789
OTU_46	-0.174853	0.589796	-0.359003	-0.00710883	2.65226	2.40554	0.985389	0.97032	0.612669	1.00886	0.501898	3.3866	-0.630547	2.89605	-0.347217	2.48162	2.39037	0.508899	-1.41784	1.63701	-1.52709	-1.10773	-0.731434	-0.368264	2.67829	2.49518	-1.39136	1.46745	2.1249	-1.56308	-2.18992	-1.5984	-1.56902	-1.60065	-2.28872	-0.800604	-1.3047	-2.64805	2.66013	-2.07197	0.132618	1.61829	-2.19404	0.824551	1.1888	-1.50602	3.03946	0.464171	-0.327864
OTU_47	-0.865314	0.694959	-0.27387	0.656707	2.54233	1.26059	1.70549	1.81515	1.32629	1.15775	1.14203	2.16849	-1.54439	1.6071	0.378316	1.06133	1.23835	0.0864608	-0.397582	0.43797	-1.83346	-2.0893	-1.88125	-1.4735	1.46945	1.50343	-0.971073	0.176791	0.880184	-0.645241	-0.839324	-1.21681	-0.724331	-1.99881	-2.60342	-0.160908	-0.351192	-2.43441	1.09459	-2.85268	-0.928866	0.755069	-1.88938	-0.260604	0.129143	-1.06048	1.83301	-0.195267	0.0327899
OTU_51	1.23066	0.475879	-0.550003	0.0668997	2.43749	1.36584	1.05462	1.11961	0.67229	0.833603	0.534303	2.86447	-0.979491	2.37805	0.142208	1.81701	1.92228	0.505	-0.813094	1.1396	-1.58176	-1.47876	-1.19143	-0.819483	2.17931	2.06399	-1.08838	0.92751	1.60603	-0.997431	-1.38562	-1.21085	-1.02747	-1.73463	-2.33311	-0.377426	-0.705067	-2.44162	1.95936	-2.35461	-0.290229	1.27185	-1.90943	0.362683	0.721317	-1.14157	2.48287	0.15693	-0.183352
OTU_52	0.454903	0.601765	-0.409127	0.581499	2.44317	0.844006	1.61381	1.74284	1.2062	1.02097	1.0612	2.08775	-1.58535	1.55577	0.513019	0.937476	1.17717	0.162516	-0.27029	0.376854	-1.83434	-2.12766	-1.93628	-1.53544	1.40309	1.43046	-0.901952	0.113307	0.811352	-0.5156	-0.676834	-1.03841	-0.593782	-2.02745	-2.58363	-0.0604298	-0.201375	-2.37872	1.0207	-2.88542	-0.97801	0.711164	-1.75569	-0.31528	0.060744	-0.935899	1.72863	-0.235447	-0.00620271
OTU_56	0.782594	0.782847	-0.138216	0.890306	2.64844	1.44576	1.95875	2.05117	1.51248	1.31368	1.43932	1.98268	-1.73913	1.42713	0.257893	0.900455	1.04196	-0.129309	-0.532046	0.267879	-2.03408	-2.28922	-2.07742	-1.66728	1.2778	1.341	-1.1272	0.0138907	0.694843	-0.777953	-1.0362	-1.29842	-0.867675	-2.17585	-2.77662	-0.303742	-0.473043	-2.5968	1.02678	-3.05492	-1.11155	0.596313	-1.92365	-0.385798	0.00285197	-1.18003	1.67494	-0.235705	-0.108209
OTU_57	1.12093	0.897639	0.0377489	1.07248	2.79856	1.89522	2.16048	2.21936	1.67247	1.50207	1.67895	1.97118	-1.80143	1.41229	0.0418362	0.94638	1.00709	-0.304089	-0.780067	0.258616	-2.16929	-2.35157	-2.11519	-1.7034	1.25391	1.32696	-1.31724	0.0191202	0.680252	-1.01736	-1.37938	-1.47512	-1.11043	-2.27093	-2.89816	-0.515296	-0.715848	-2.76901	1.13809	-3.1381	-1.14805	0.5612	-2.03369	-0.37002	0.0221472	-1.36795	1.69671	-0.190783	-0.229759
OTU_61	0.618067	1.14496	0.389158	1.52888	2.99587	2.4642	2.67915	2.73014	2.22028	1.88656	2.16744	1.63704	-2.12432	0.994648	-0.0843731	0.648683	0.648306	-0.724327	-0.799702	-0.104249	-2.38056	-2.70454	-2.48625	-2.04404	0.889566	1.0609	-1.41949	-0.365669	0.312162	-1.07491	-1.39283	-1.79068	-1.19863	-2.4428	-3.14429	-0.606501	-0.799979	-2.91329	0.726749	-3.43804	-1.49675	0.276987	-2.25843	-0.689533	-0.260175	-1.56425	1.42899	-0.364159	-0.114273
OTU_64	0.765534	0.466484	-0.593961	0.249185	2.33566	0.722638	1.2487	1.37443	0.871177	0.809363	0.688972	2.40165	-1.30513	1.89556	0.511238	1.25247	1.49519	0.420652	-0.32552	0.687074	-1.65001	-1.82919	-1.61559	-1.22885	1.72658	1.68809	-0.854357	0.435817	1.13655	-0.55033	-0.738383	-0.9739	-0.606509	-1.85499	-2.40462	-0.0486023	-0.239616	-2.29298	1.33026	-2.62245	-0.680603	0.956204	-1.73051	-0.0536927	0.310693	-0.887846	2.00953	-0.1064	-0.013945
OTU_65	1.67953	1.45458	0.91659	1.64148	3.58221	4.82183	2.81478	2.66161	2.22537	2.4072	2.48646	2.51959	-1.63763	1.91755	-1.33507	1.87278	1.40383	-0.979598	-2.37483	0.770351	-2.58856	-2.16762	-1.74222	-1.32751	1.72378	1.76573	-2.3535	0.624975	1.20379	-2.54546	-3.5285	-2.65789	-2.6256	-2.44921	-3.30235	-1.77653	-2.30938	-3.63384	2.27105	-3.11962	-0.814787	0.815206	-2.84721	0.18183	0.604423	-2.51315	2.41321	0.284224	-0.773367
OTU_67	0.119817	0.464688	-0.517614	-0.456987	2.55336	2.61778	0.507208	0.476185	0.241639	0.810506	-0.0236503	3.9032	-0.192127	3.40264	-0.468709	3.03509	2.89485	0.798029	-1.58032	2.1169	-1.23692	-0.649325	-0.231423	0.123053	3.19195	2.92704	-1.35993	1.95915	2.6395	-1.70705	-2.36279	-1.72279	-1.68359	-1.30503	-2.04543	-0.853246	-1.4829	-2.55538	3.09209	-1.65748	0.592085	1.99991	-2.33742	1.21648	1.58489	-1.56178	3.53108	0.642879	-0.238461
OTU_68	-0.251787	0.673228	-0.24248	0.196215	2.73333	2.51241	1.20641	1.18644	0.797774	1.14175	0.742155	3.22023	-0.788205	2.72421	-0.379892	2.32314	2.21919	0.353685	-1.43854	1.47831	-1.65453	-1.27324	-0.903241	-0.534745	2.50697	2.35623	-1.45542	1.30738	1.95533	-1.58976	-2.23116	-1.63691	-1.60688	-1.71606	-2.40352	-0.84711	-1.32559	-2.7273	2.5399	-2.2266	-0.0263303	1.48563	-2.20303	0.698862	1.06613	-1.55492	2.89371	0.414191	-0.371046
OTU_70	0.937562	1.31512	0.693939	1.64759	3.52165	3.93122	2.76867	2.62385	1.94572	2.19282	2.58939	2.38904	-1.72047	1.94247	-1.10485	1.67497	1.31357	-0.778628	-2.29793	0.742328	-2.71773	-2.22633	-1.80739	-1.43181	1.63936	1.6333	-2.3561	0.630266	1.13215	-2.42172	-3.52571	-2.06422	-2.49255	-2.62122	-3.2949	-1.69887	-2.09489	-3.63436	2.49214	-3.22591	-0.861178	0.766789	-2.3295	0.221727	0.577139	-2.23021	2.22985	0.392002	-1.17678
OTU_71	0.107381	0.917755	0.0539054	1.34382	2.95174	1.57357	2.40331	2.42477	1.60712	1.54454	2.1339	1.8213	-1.97012	1.42402	-0.00117596	0.803865	0.867985	-0.324149	-1.03092	0.22167	-2.4874	-2.49469	-2.23146	-1.85916	1.13619	1.17216	-1.57416	0.0377653	0.589057	-1.20635	-1.84115	-1.07515	-1.29431	-2.57929	-3.05099	-0.715627	-0.812306	-2.99945	1.53474	-3.36059	-1.2422	0.467363	-1.62244	-0.299062	0.0261447	-1.31614	1.53664	-0.00537816	-0.820621
OTU_72	1.41331	0.808051	-0.11789	1.16118	2.65782	1.01184	2.23689	2.35127	1.68456	1.36143	1.76667	1.56883	-2.07415	1.0468	0.427538	0.43335	0.649751	-0.278411	-0.348638	-0.102799	-2.24799	-2.63505	-2.46148	-2.05172	0.876883	0.990069	-1.11511	-0.36391	0.292849	-0.602871	-0.832121	-1.07795	-0.711899	-2.4113	-2.93733	-0.210893	-0.25705	-2.63428	0.700222	-3.37059	-1.46298	0.301668	-1.71904	-0.687096	-0.31336	-1.05775	1.2622	-0.376241	-0.222052
OTU_73	0.0278584	0.185264	-0.987326	-0.564133	2.02068	0.539638	0.382752	0.534674	0.246569	0.346884	-0.320763	3.10137	-0.640483	2.55572	0.630861	1.93017	2.20486	1.00097	-0.180202	1.31672	-1.05732	-1.1444	-0.912512	-0.530986	2.43088	2.28585	-0.532942	1.05275	1.82614	-0.403731	-0.455167	-0.988395	-0.42027	-1.30395	-1.918	0.181922	-0.149552	-1.92084	1.67699	-1.95317	-0.0338932	1.50399	-1.84832	0.416321	0.794643	-0.736922	2.64135	0.0414707	0.364266
OTU_74	-0.389109	0.287017	-0.862807	-0.108852	2.14285	0.2198	0.850937	1.00593	0.523498	0.512896	0.256237	2.61413	-1.06484	2.1316	0.730485	1.41052	1.73302	0.759907	-0.113975	0.898294	-1.40235	-1.57696	-1.3727	-0.997271	1.95778	1.86845	-0.635878	0.642143	1.36057	-0.332818	-0.444889	-0.739687	-0.372156	-1.65298	-2.16879	0.170271	-0.0184088	-2.0676	1.43695	-2.37411	-0.45258	1.15084	-1.58429	0.106624	0.458638	-0.662557	2.16948	-0.0521314	0.0954003
OTU_77	1.11301	1.245	0.557115	1.646	3.21695	3.09897	2.79675	2.77464	2.21084	2.06081	2.40072	1.84817	-2.03889	1.26208	-0.487409	0.966932	0.823178	-0.825043	-1.35821	0.135975	-2.54662	-2.59728	-2.30868	-1.88534	1.09438	1.21823	-1.78649	-0.074773	0.54195	-1.58486	-2.18221	-1.95523	-1.69463	-2.54363	-3.24882	-1.02898	-1.29603	-3.20877	1.29361	-3.41866	-1.3312	0.400486	-2.33258	-0.418367	-0.00923711	-1.85005	1.6699	-0.124501	-0.487276
OTU_78	-0.399384	1.0882	0.300735	1.43683	2.96388	2.26973	2.56647	2.61764	2.07159	1.79114	2.08181	1.72721	-2.03643	1.12343	-0.029375	0.726774	0.747396	-0.589738	-0.79228	0.00466396	-2.33376	-2.606	-2.38145	-1.95143	0.991694	1.13232	-1.39332	-0.246115	0.417431	-1.05161	-1.40291	-1.64301	-1.16637	-2.40775	-3.07253	-0.57665	-0.760227	-2.87408	0.885161	-3.36056	-1.39588	0.360385	-2.13763	-0.583022	-0.170474	-1.48244	1.4985	-0.287395	-0.183277
OTU_81	2.78302	1.65425	1.12941	2.66834	3.50404	3.49674	3.93373	3.93279	3.30799	2.71761	3.51834	0.781178	-2.98401	0.0772277	-0.48904	-0.110178	-0.257785	-1.71381	-1.13693	-0.940159	-3.13273	-3.60897	-3.40275	-2.92438	-0.0100884	0.34269	-1.91693	-1.20426	-0.574125	-1.44538	-1.89138	-2.26835	-1.63025	-3.09496	-3.84944	-1.04726	-1.16189	-3.47479	0.127183	-4.29342	-2.3508	-0.44216	-2.52057	-1.35259	-0.891729	-2.04063	0.713559	-0.634582	-0.373285
OTU_88	2.74989	1.6504	1.12765	2.69521	3.5659	3.50871	3.94618	3.91997	3.21804	2.71868	3.60966	0.846092	-2.95598	0.202423	-0.581729	-0.0218869	-0.196254	-1.68681	-1.32771	-0.839646	-3.2147	-3.56592	-3.33394	-2.87293	0.064281	0.384008	-2.05027	-1.07613	-0.48728	-1.60557	-2.18623	-2.18015	-1.78175	-3.16386	-3.87555	-1.18362	-1.29497	-3.57894	0.409593	-4.29659	-2.28318	-0.3936	-2.4196	-1.22678	-0.790469	-2.07416	0.774768	-0.511383	-0.609782
OTU_89	1.39709	1.25772	0.564751	1.72426	3.15243	2.90428	2.8931	2.90739	2.37448	2.07633	2.43203	1.61147	-2.2035	0.974477	-0.316495	0.682858	0.599189	-0.911745	-1.07629	-0.121391	-2.54347	-2.78234	-2.53712	-2.09539	0.852967	1.03227	-1.63617	-0.364783	0.28662	-1.33918	-1.77919	-1.95791	-1.46601	-2.56376	-3.28413	-0.842457	-1.06275	-3.10999	0.857707	-3.54176	-1.54517	0.229846	-2.35629	-0.675101	-0.245776	-1.76201	1.43715	-0.313819	-0.278464
OTU_93	1.53751	0.455069	-0.582036	0.219521	2.53368	1.07124	1.17773	1.21008	0.543361	0.818703	0.833699	2.78445	-1.08284	2.43751	0.0860555	1.74475	1.85145	0.518479	-1.05335	1.15302	-1.82965	-1.55733	-1.2428	-0.906395	2.1276	1.96909	-1.31268	0.989936	1.57697	-1.18204	-1.80514	-0.884383	-1.20372	-1.97567	-2.44399	-0.561931	-0.813345	-2.63616	2.33684	-2.50658	-0.327576	1.22483	-1.57941	0.457349	0.758072	-1.10854	2.3889	0.32242	-0.694695
OTU_94	0.708032	0.792456	-0.163369	1.43058	2.7158	0.371913	2.48174	2.59417	1.66721	1.34456	2.17571	1.24772	-2.34668	0.861536	0.575217	0.0663339	0.357254	-0.299941	-0.330972	-0.320319	-2.53499	-2.89484	-2.73202	-2.35162	0.590812	0.699833	-1.21598	-0.550857	0.0216487	-0.548398	-0.917787	-0.599099	-0.662653	-2.71873	-3.08217	-0.219409	-0.112667	-2.74947	0.771098	-3.66336	-1.7007	0.0937736	-1.26709	-0.799844	-0.48379	-0.877977	0.921036	-0.332595	-0.658322
OTU_96	-0.0209929	1.17568	0.440035	1.5179	3.07261	2.7404	2.6648	2.68745	2.1783	1.93392	2.18602	1.7988	-2.01887	1.17351	-0.23554	0.854437	0.795059	-0.709096	-1.01053	0.0616301	-2.38525	-2.58871	-2.33942	-1.90479	1.04822	1.19145	-1.53378	-0.180407	0.479706	-1.26628	-1.68651	-1.86095	-1.38092	-2.42311	-3.13511	-0.753287	-0.992161	-2.99343	0.999527	-3.35926	-1.36016	0.38753	-2.29855	-0.525864	-0.102459	-1.66486	1.59828	-0.242789	-0.218576
OTU_97	-0.487732	0.824034	-0.0487728	0.722352	2.85517	2.30309	1.76676	1.7631	1.23523	1.38174	1.35743	2.62653	-1.29551	2.1401	-0.256219	1.6911	1.63763	0.00831642	-1.26791	0.925783	-1.99517	-1.80378	-1.4801	-1.10109	1.91544	1.85976	-1.50337	0.74174	1.3631	-1.44042	-2.0532	-1.51169	-1.49161	-2.06021	-2.69104	-0.800586	-1.13812	-2.8446	2.04656	-2.70734	-0.556749	1.04474	-2.05134	0.248064	0.61149	-1.50574	2.3312	0.209249	-0.477239
OTU_99	-0.0829986	1.10176	0.325352	1.34855	2.91077	2.47637	2.49697	2.56479	2.15025	1.80606	1.90967	1.7736	-1.98099	1.08634	-0.0204848	0.773436	0.786352	-0.614392	-0.676651	-0.00486746	-2.19958	-2.5651	-2.35436	-1.90314	1.02022	1.1864	-1.28045	-0.283583	0.433192	-0.968255	-1.18799	-1.85908	-1.08792	-2.27447	-3.01947	-0.490137	-0.723014	-2.77685	0.667541	-3.27805	-1.37752	0.383723	-2.35084	-0.64003	-0.192653	-1.52375	1.5555	-0.386789	0.106627
OTU_106	0.25191	0.175676	-1.00944	-0.245548	2.19011	0.0373852	0.659618	0.763376	0.109081	0.358449	0.24105	2.88896	-0.875464	2.56438	0.5688	1.72293	2.00926	0.976794	-0.524267	1.25755	-1.49306	-1.34388	-1.07672	-0.749578	2.26363	2.06475	-0.886159	1.06842	1.69424	-0.663606	-1.07821	-0.448819	-0.67205	-1.73031	-2.13035	-0.0939182	-0.283446	-2.23807	2.19716	-2.26021	-0.169036	1.3671	-1.30062	0.499848	0.786357	-0.670469	2.41097	0.272953	-0.45106
OTU_109	2.06068	1.16847	0.401249	1.8359	2.92646	1.85783	3.01023	3.11853	2.52545	1.9307	2.47595	1.02109	-2.59566	0.357625	0.237927	-0.0643605	0.0652419	-0.94745	-0.352481	-0.702423	-2.57261	-3.20611	-3.06642	-2.60611	0.280844	0.552331	-1.25966	-1.00349	-0.311809	-0.671844	-0.802348	-1.59867	-0.829872	-2.67879	-3.32783	-0.337353	-0.372674	-2.85019	-0.015272	-3.84967	-2.03321	-0.165165	-2.10387	-1.2258	-0.789599	-1.36853	0.816941	-0.689777	-0.0104913
OTU_114	0.148742	0.994768	0.157653	1.27283	2.77508	1.87745	2.40249	2.50659	2.03908	1.63701	1.81043	1.63787	-2.04464	0.976736	0.231264	0.56635	0.680707	-0.500228	-0.405832	-0.12057	-2.16671	-2.63011	-2.45292	-2.00644	0.902929	1.0724	-1.11945	-0.411183	0.308654	-0.703571	-0.835356	-1.59523	-0.82565	-2.2862	-2.97041	-0.278833	-0.435147	-2.64647	0.482942	-3.3197	-1.4654	0.312286	-2.15524	-0.749845	-0.31567	-1.30658	1.38731	-0.465604	0.136641
OTU_115	1.9029	1.00745	0.165317	1.58373	2.79971	1.36421	2.71501	2.833	2.18159	1.67765	2.21626	1.17495	-2.43313	0.580595	0.371759	0.0523167	0.241403	-0.673396	-0.294717	-0.517022	-2.46563	-3.02416	-2.87941	-2.44141	0.459432	0.671379	-1.18031	-0.803153	-0.130352	-0.587953	-0.748046	-1.31225	-0.728329	-2.60423	-3.18193	-0.247499	-0.25959	-2.75126	0.221242	-3.70014	-1.85467	-0.0201092	-1.88507	-1.0544	-0.648891	-1.19362	0.923776	-0.585459	-0.118192
OTU_119	-0.792215	1.15838	0.430848	1.42007	3.2045	3.03468	2.53232	2.48789	1.89144	1.91456	2.19189	2.18752	-1.75601	1.66999	-0.531492	1.3252	1.1634	-0.560715	-1.52305	0.5001	-2.42873	-2.28755	-1.96055	-1.56244	1.44911	1.49259	-1.82163	0.321043	0.907807	-1.70887	-2.4332	-1.80323	-1.79362	-2.42553	-3.09173	-1.09597	-1.40173	-3.18961	1.79884	-3.17433	-1.00327	0.670191	-2.20346	-0.0748146	0.305476	-1.80678	1.97889	0.107219	-0.649159
OTU_121	0.167197	0.916155	0.0640537	1.04985	2.82916	2.04603	2.13738	2.18617	1.659	1.52426	1.65577	2.07197	-1.72524	1.51036	-0.0120539	1.06616	1.10061	-0.278566	-0.847705	0.353423	-2.13436	-2.27201	-2.0231	-1.61238	1.3514	1.41268	-1.33884	0.119063	0.779915	-1.08002	-1.46949	-1.52152	-1.16881	-2.22621	-2.8685	-0.556144	-0.785277	-2.77622	1.25064	-3.07053	-1.06267	0.633554	-2.06863	-0.284919	0.108847	-1.40452	1.80058	-0.135943	-0.225753
OTU_122	0.333865	0.473049	-0.592992	0.212063	2.25085	0.690376	1.23043	1.39225	0.994037	0.806042	0.561584	2.31771	-1.33605	1.72963	0.654547	1.13379	1.41702	0.397098	-0.0467875	0.554652	-1.52689	-1.88066	-1.70352	-1.29317	1.63035	1.6368	-0.657497	0.265007	1.02287	-0.313799	-0.313219	-1.07905	-0.381792	-1.7516	-2.35808	0.153739	-0.0397281	-2.13702	0.944349	-2.60975	-0.766795	0.896252	-1.85614	-0.221419	0.176258	-0.826809	1.92918	-0.271036	0.320067
OTU_125	1.29065	1.4809	0.872921	2.23799	3.30519	3.16481	3.46758	3.49395	2.95192	2.42536	2.98141	1.1016	-2.65304	0.392245	-0.30977	0.169976	0.0803531	-1.35021	-0.942379	-0.644866	-2.80414	-3.26736	-3.06451	-2.5919	0.321118	0.618774	-1.67561	-0.918855	-0.252767	-1.25092	-1.59775	-2.14147	-1.41601	-2.80589	-3.56479	-0.831175	-0.984804	-3.21879	0.259481	-3.95261	-2.03692	-0.173044	-2.47487	-1.13491	-0.674045	-1.85648	0.985178	-0.568639	-0.165081
OTU_127	0.894008	1.21322	0.517568	1.33632	3.06144	3.38098	2.5076	2.52215	2.2232	1.99083	1.90605	2.06409	-1.80872	1.32841	-0.420371	1.17343	1.03058	-0.735659	-1.10075	0.243294	-2.18749	-2.38828	-2.12247	-1.66401	1.28184	1.42898	-1.5076	-0.0190094	0.70397	-1.38323	-1.72019	-2.30121	-1.49381	-2.19772	-3.04909	-0.809502	-1.18322	-2.9492	0.981352	-3.13923	-1.1703	0.551727	-2.6993	-0.423843	0.0470074	-1.86598	1.88819	-0.26409	0.097617
OTU_128	2.06581	0.930619	0.0133839	1.79175	2.61771	0.208783	2.92235	3.1268	2.33744	1.55259	2.40711	0.515286	-2.89266	-0.0629731	0.932881	-0.766568	-0.35748	-0.724607	0.385749	-1.1358	-2.58873	-3.51	-3.46736	-3.02048	-0.173057	0.126494	-0.86327	-1.46647	-0.782651	0.0505517	0.134698	-0.832831	-0.121512	-2.81238	-3.27423	0.21897	0.427937	-2.54866	-0.578153	-4.0871	-2.39302	-0.460325	-1.51049	-1.61002	-1.21534	-0.774125	0.232192	-0.923776	-0.00209395
OTU_129	0.534738	0.651854	-0.317973	0.42959	2.46204	1.48983	1.48286	1.59739	1.24593	1.0933	0.830668	2.36811	-1.36796	1.74298	0.318096	1.27667	1.42731	0.147838	-0.396797	0.584582	-1.65562	-1.91633	-1.70253	-1.2825	1.65461	1.67878	-0.901702	0.308094	1.05692	-0.660806	-0.775051	-1.43815	-0.733278	-1.81787	-2.49976	-0.140939	-0.412113	-2.35403	1.08013	-2.6661	-0.770573	0.889732	-2.1123	-0.17784	0.238591	-1.13252	2.03302	-0.216386	0.252987
OTU_131	1.65447	0.653751	-0.343499	0.740067	2.36999	0.709173	1.81124	1.99096	1.52671	1.10128	1.14677	1.70681	-1.86554	1.07609	0.711052	0.499226	0.807608	-0.0447261	0.115808	-0.0473154	-1.85429	-2.4434	-2.3162	-1.88129	1.00716	1.13134	-0.708261	-0.363864	0.393657	-0.190975	-0.108242	-1.14918	-0.298474	-2.07193	-2.67648	0.179125	0.0933301	-2.26478	0.309134	-3.10064	-1.33609	0.423801	-1.87816	-0.73966	-0.32343	-0.871164	1.36673	-0.550933	0.337454
OTU_134	-0.640567	0.393746	-0.695065	-0.0934602	2.23541	0.886817	0.894318	1.02664	0.671695	0.675779	0.241847	2.77031	-0.968471	2.21399	0.512062	1.6312	1.85761	0.647395	-0.285538	1.00259	-1.34621	-1.488	-1.26165	-0.869254	2.08661	2.00922	-0.709253	0.740386	1.48824	-0.518181	-0.63028	-1.10439	-0.558123	-1.55726	-2.1763	0.0353249	-0.252581	-2.1225	1.47763	-2.28136	-0.356626	1.23455	-1.88605	0.176528	0.561391	-0.87972	2.36106	-0.0368768	0.246632
OTU_135	0.842625	1.25546	0.561186	1.77979	3.23283	2.86275	2.92921	2.9143	2.26955	2.07815	2.57359	1.66838	-2.18503	1.11354	-0.402964	0.762347	0.654942	-0.871692	-1.28824	-0.0141702	-2.65427	-2.74512	-2.47095	-2.05209	0.924137	1.06391	-1.79127	-0.222844	0.373498	-1.51226	-2.12012	-1.80515	-1.62919	-2.66169	-3.31786	-0.993159	-1.19653	-3.23222	1.20008	-3.56124	-1.47778	0.277157	-2.19213	-0.530124	-0.134496	-1.77674	1.48733	-0.159915	-0.583856
OTU_136	0.599592	0.768274	-0.198852	1.2409	2.57981	0.458002	2.31067	2.46266	1.72255	1.29084	1.84282	1.30805	-2.24771	0.805041	0.696164	0.0995349	0.418128	-0.258512	-0.0423321	-0.339357	-2.28597	-2.81714	-2.68654	-2.27649	0.631527	0.774924	-0.963963	-0.616632	0.0399206	-0.310173	-0.444003	-0.81591	-0.430786	-2.48958	-2.95327	0.0076548	0.0626015	-2.5298	0.402408	-3.51558	-1.66694	0.136411	-1.50985	-0.895105	-0.531286	-0.843355	0.981968	-0.494799	-0.1879
OTU_138	-0.122815	0.315212	-0.882515	0.190072	1.78086	-0.850881	1.23021	1.57414	1.25879	0.524263	0.297573	1.51311	-1.80116	0.779264	1.64628	0.0606937	0.701067	0.429949	1.35631	-0.309066	-1.3012	-2.41231	-2.42614	-1.96126	0.837166	1.01063	0.184675	-0.729932	0.168327	0.95754	1.65291	-0.694065	0.83785	-1.67907	-2.26644	1.16836	1.20845	-1.50139	-0.695382	-2.90105	-1.43892	0.37056	-1.6657	-1.11414	-0.663116	-0.158716	1.07486	-0.96991	1.18847
OTU_140	-0.380495	0.848262	-0.0213708	0.94498	2.9412	2.0656	1.98017	1.96182	1.26747	1.43099	1.68946	2.42711	-1.48583	2.02647	-0.254039	1.48547	1.44723	-0.0687531	-1.36304	0.792645	-2.22779	-1.98525	-1.65763	-1.29718	1.7337	1.67639	-1.64598	0.634242	1.19454	-1.50794	-2.25176	-1.28139	-1.56279	-2.29036	-2.82851	-0.894865	-1.15024	-2.98752	2.14374	-2.9195	-0.71404	0.904571	-1.81336	0.18902	0.516827	-1.4699	2.13083	0.254897	-0.807368
OTU_143	0.784006	0.267746	-0.862639	-0.595375	1.94717	0.976423	0.405376	0.597048	0.563544	0.464294	-0.510257	3.02899	-0.670919	2.29787	0.669695	1.85147	2.11752	0.829269	0.110443	1.13067	-0.866875	-1.21442	-1.02542	-0.592914	2.31794	2.25922	-0.308465	0.801015	1.68496	-0.191392	0.0540287	-1.45279	-0.229266	-1.1135	-1.89358	0.373216	-0.0301725	-1.75066	1.04885	-1.9164	-0.152682	1.42288	-2.29342	0.155195	0.6111	-0.830933	2.60459	-0.240514	0.975547
OTU_144	-0.268614	0.57178	-0.380631	-0.0769099	2.65452	2.46619	0.907904	0.883218	0.531779	0.980851	0.433828	3.49891	-0.542619	3.01929	-0.395575	2.60793	2.49884	0.564582	-1.49606	1.75017	-1.49314	-1.01284	-0.622343	-0.264461	2.79163	2.58647	-1.41886	1.58926	2.24143	-1.63097	-2.29585	-1.60708	-1.62966	-1.56143	-2.25108	-0.845272	-1.37331	-2.65718	2.80768	-1.99597	0.233908	1.70097	-2.20113	0.927566	1.28746	-1.52836	3.1475	0.527758	-0.364152
OTU_146	0.587874	0.511767	-0.519528	0.22552	2.38604	1.08774	1.23494	1.34369	0.904347	0.878482	0.653817	2.53567	-1.21421	2.00003	0.374731	1.42652	1.61135	0.39119	-0.456497	0.796836	-1.60923	-1.73811	-1.50566	-1.11356	1.8477	1.80353	-0.909723	0.547736	1.25909	-0.682142	-0.893656	-1.15798	-0.734872	-1.79124	-2.39183	-0.14315	-0.395225	-2.32922	1.43169	-2.54023	-0.581975	1.03916	-1.88159	0.0350602	0.412932	-1.00907	2.15924	-0.0637301	0.0354421
OTU_148	0.800419	0.0474236	-1.20612	-0.472022	1.94097	-0.492564	0.430588	0.603022	0.0475672	0.146304	-0.124806	2.78779	-0.872041	2.39304	0.913608	1.52827	1.93847	1.11147	-0.0217466	1.11162	-1.26772	-1.35974	-1.1531	-0.806031	2.16456	1.99902	-0.526323	0.872041	1.56954	-0.209033	-0.342421	-0.369987	-0.225739	-1.56541	-1.98686	0.296828	0.142926	-1.93639	1.69661	-2.1944	-0.243632	1.31773	-1.31001	0.298929	0.611641	-0.432245	2.27884	0.0522037	-0.0419106
OTU_155	0.613323	1.24959	0.570849	1.33394	3.06341	3.57057	2.5201	2.53976	2.31246	2.04162	1.86588	2.07969	-1.79309	1.29503	-0.437464	1.19679	1.03865	-0.779253	-1.05903	0.227729	-2.13223	-2.3818	-2.12164	-1.65025	1.2852	1.45141	-1.46486	-0.0490649	0.701255	-1.35965	-1.63467	-2.44366	-1.47456	-2.13702	-3.03764	-0.782754	-1.18603	-2.91484	0.86416	-3.1102	-1.17308	0.554579	-2.82928	-0.460494	0.0311167	-1.91022	1.91589	-0.314194	0.252444
OTU_158	-0.423051	1.58208	1.06812	1.82767	3.48993	4.83766	3.06635	2.99496	2.75802	2.57007	2.50764	2.10412	-1.91009	1.30592	-1.00271	1.37894	0.998683	-1.21295	-1.70804	0.253678	-2.45094	-2.49862	-2.17026	-1.69384	1.275	1.46495	-1.9467	0.0154854	0.71574	-1.98585	-2.53768	-2.91296	-2.10857	-2.34661	-3.32552	-1.32854	-1.82542	-3.34587	1.20491	-3.28379	-1.22075	0.506891	-3.11855	-0.37339	0.129635	-2.39814	2.02981	-0.161011	-0.0321451
OTU_161	-0.565012	0.947285	0.0825914	1.40711	2.89886	1.47395	2.48708	2.5436	1.78393	1.57795	2.13734	1.64004	-2.08738	1.17863	0.159616	0.582389	0.695639	-0.394496	-0.748799	0.00919235	-2.44133	-2.63317	-2.41054	-2.0172	0.946394	1.03676	-1.40613	-0.209492	0.38428	-0.963252	-1.43168	-1.11804	-1.06726	-2.55304	-3.0574	-0.52275	-0.591013	-2.87964	1.11953	-3.43567	-1.41077	0.337646	-1.68191	-0.521896	-0.170811	-1.23885	1.36184	-0.17928	-0.558646
OTU_163	-0.329477	0.607637	-0.410946	0.592115	2.40413	0.752863	1.63213	1.78226	1.27745	1.01957	1.03429	2.01113	-1.62535	1.44716	0.621528	0.834827	1.10743	0.156362	-0.0979004	0.283763	-1.78639	-2.17802	-2.00915	-1.59804	1.32351	1.37591	-0.790457	0.00131369	0.723227	-0.363494	-0.430091	-1.03661	-0.448932	-1.99382	-2.56424	0.0647025	-0.0603436	-2.29252	0.811725	-2.90227	-1.04633	0.661067	-1.76987	-0.417633	-0.0289398	-0.871485	1.6512	-0.319569	0.14574
OTU_164	0.148142	0.782342	-0.223562	1.27922	2.20953	-0.145297	2.42634	2.74763	2.31688	1.27018	1.55901	0.60909	-2.65754	-0.190638	1.44539	-0.795119	-0.234529	-0.45625	1.26411	-1.19452	-1.96376	-3.31809	-3.37046	-2.86711	-0.102722	0.260613	-0.142601	-1.63362	-0.766581	0.819423	1.48213	-1.01959	0.635833	-2.27254	-2.8928	0.924739	1.0823	-1.9175	-1.44779	-3.73095	-2.31607	-0.359654	-1.8221	-1.83603	-1.35329	-0.468001	0.291538	-1.29079	1.05701
OTU_170	2.49913	0.618091	-0.380358	0.670943	2.41671	0.78815	1.72076	1.86622	1.34174	1.05955	1.13728	1.88401	-1.75073	1.31897	0.554595	0.714759	0.976784	0.0283798	-0.162707	0.162067	-1.90156	-2.30715	-2.13999	-1.72652	1.1936	1.2628	-0.874861	-0.119704	0.595002	-0.430227	-0.512793	-1.09934	-0.521557	-2.10064	-2.67022	-0.0110269	-0.123153	-2.38358	0.721115	-3.02776	-1.17019	0.550877	-1.81385	-0.519714	-0.130077	-0.944281	1.5363	-0.379669	0.0716056
OTU_176	-0.396704	0.579502	-0.398945	-0.0778934	2.38088	2.08256	0.963974	1.06084	0.953138	0.962728	0.189769	3.02641	-0.812182	2.32315	0.127877	1.99884	2.05726	0.426232	-0.56297	1.15706	-1.23774	-1.34856	-1.08811	-0.661089	2.29107	2.24311	-0.822576	0.877741	1.68784	-0.827469	-0.909861	-1.79345	-0.870608	-1.37995	-2.19517	-0.1884	-0.656074	-2.20915	1.47715	-2.12462	-0.209923	1.36376	-2.4637	0.263672	0.713448	-1.27504	2.68232	-0.046828	0.562739
OTU_177	1.45238	0.382163	-0.716518	0.248915	2.33292	0.300923	1.21376	1.32623	0.659375	0.691986	0.776309	2.37754	-1.33276	1.98484	0.541197	1.21298	1.48757	0.523483	-0.434101	0.734492	-1.77552	-1.83508	-1.6066	-1.25003	1.73047	1.64596	-0.958795	0.517611	1.15482	-0.616073	-0.951798	-0.651723	-0.661587	-1.99178	-2.42913	-0.118621	-0.24503	-2.37591	1.61612	-2.6824	-0.664211	0.957662	-1.43578	0.0412823	0.357669	-0.79239	1.95772	0.0154556	-0.375171
OTU_178	2.84963	0.633216	-0.335172	0.442917	2.41976	1.40822	1.5033	1.62849	1.28289	1.08011	0.833449	2.24915	-1.46393	1.60832	0.337509	1.14383	1.31187	0.0766167	-0.342679	0.460301	-1.69751	-2.01924	-1.81932	-1.39325	1.53385	1.57797	-0.892185	0.173786	0.932105	-0.618224	-0.686087	-1.47146	-0.696968	-1.86583	-2.55185	-0.118466	-0.372541	-2.36173	0.905614	-2.74914	-0.881662	0.794422	-2.14937	-0.298574	0.124156	-1.13987	1.91713	-0.309041	0.281409
OTU_181	0.125211	0.549139	-0.452452	0.395295	2.65425	1.29287	1.36436	1.37724	0.676192	0.960214	1.0601	2.74441	-1.14511	2.40821	-0.0032202	1.73314	1.80059	0.418788	-1.1715	1.12543	-1.92967	-1.61945	-1.29319	-0.958028	2.08345	1.93441	-1.41621	0.973209	1.53969	-1.2926	-1.98902	-0.920099	-1.31818	-2.05379	-2.52074	-0.665931	-0.916177	-2.73327	2.40971	-2.58201	-0.372284	1.1874	-1.57676	0.458447	0.755869	-1.18127	2.36816	0.365361	-0.79031
OTU_183	1.90485	0.840081	-0.127903	1.63936	2.46168	-0.178623	2.76241	3.00878	2.26372	1.40077	2.17485	0.471655	-2.8718	-0.135945	1.16429	-0.871573	-0.379522	-0.605111	0.697758	-1.19925	-2.44345	-3.49782	-3.49077	-3.03564	-0.211404	0.10041	-0.636508	-1.55718	-0.835454	0.338356	0.58192	-0.731279	0.163441	-2.70757	-3.16882	0.467909	0.705088	-2.35437	-0.83787	-4.03138	-2.41553	-0.471209	-1.47046	-1.70499	-1.30015	-0.599999	0.163784	-1.03459	0.221511
OTU_187	0.509318	1.29788	0.592179	1.99494	3.1184	2.40973	3.1815	3.24316	2.63775	2.1295	2.70459	1.13872	-2.55703	0.488322	-0.0178211	0.128624	0.154526	-1.05536	-0.679358	-0.57752	-2.67055	-3.15974	-2.9788	-2.52338	0.387423	0.646263	-1.47471	-0.852563	-0.191196	-0.977072	-1.26572	-1.75724	-1.13131	-2.72837	-3.40159	-0.590304	-0.678915	-3.02708	0.287866	-3.84704	-1.95116	-0.100046	-2.18937	-1.08035	-0.647118	-1.56512	0.965456	-0.548159	-0.173203
OTU_190	-0.405137	0.634634	-0.345928	0.543217	2.59805	1.30302	1.5574	1.62227	1.04162	1.07729	1.10944	2.43113	-1.3638	1.96868	0.196171	1.37003	1.49347	0.228736	-0.755225	0.749259	-1.87799	-1.87724	-1.61498	-1.23931	1.74816	1.70049	-1.1771	0.537124	1.17948	-0.946279	-1.36802	-1.09779	-1.00142	-2.02288	-2.56917	-0.396023	-0.616704	-2.57387	1.68834	-2.73037	-0.677136	0.950682	-1.76007	0.0643885	0.413689	-1.12494	2.07903	0.0576088	-0.33515
OTU_192	2.45762	0.859635	0.0344877	0.658759	2.88371	2.82639	1.72342	1.6989	1.28247	1.45802	1.26596	2.75539	-1.22336	2.20983	-0.491227	1.87679	1.73943	-0.102995	-1.47137	1.01049	-1.97192	-1.73559	-1.38951	-0.997888	2.02194	1.96843	-1.60876	0.82346	1.4692	-1.65261	-2.27289	-1.86022	-1.70167	-2.00347	-2.72162	-0.963274	-1.39206	-2.9289	2.08228	-2.64124	-0.481769	1.10286	-2.34909	0.298624	0.688441	-1.7323	2.48709	0.198174	-0.397381
OTU_201	1.28006	0.898761	0.0434438	1.1121	2.85736	1.90961	2.18891	2.22522	1.60696	1.51179	1.77884	2.00961	-1.79436	1.50363	-0.0442592	1.00578	1.04225	-0.296661	-0.951617	0.329333	-2.25604	-2.33197	-2.07361	-1.67668	1.30034	1.34722	-1.44272	0.114044	0.737827	-1.16246	-1.64433	-1.40184	-1.24891	-2.34527	-2.93428	-0.641508	-0.836328	-2.87029	1.37273	-3.15818	-1.10627	0.588698	-1.94678	-0.273833	0.0968414	-1.40349	1.73359	-0.0896645	-0.445218
OTU_202	0.82124	0.86839	-0.0174445	1.21644	2.83058	1.44656	2.2821	2.33615	1.60745	1.46339	1.92066	1.79734	-1.95094	1.34101	0.128328	0.744439	0.852708	-0.286308	-0.800151	0.158898	-2.35364	-2.48841	-2.25346	-1.86541	1.10612	1.16438	-1.39822	-0.0550102	0.54428	-1.00628	-1.48304	-1.13402	-1.09918	-2.46895	-2.97997	-0.538372	-0.640936	-2.85153	1.25607	-3.30723	-1.26704	0.453785	-1.71398	-0.401479	-0.0528128	-1.24646	1.50486	-0.132517	-0.557333
OTU_205	0.772617	0.837851	-0.0358333	0.709323	2.68577	2.20786	1.79741	1.86562	1.5249	1.3938	1.18224	2.34278	-1.46458	1.69499	0.00376394	1.33643	1.36563	-0.129324	-0.734479	0.552122	-1.83875	-2.01705	-1.77095	-1.34347	1.60684	1.65496	-1.16094	0.29094	1.02038	-0.993274	-1.23436	-1.74165	-1.07314	-1.9409	-2.67778	-0.434675	-0.758206	-2.5924	1.18666	-2.78731	-0.837199	0.829654	-2.31377	-0.178969	0.250123	-1.41813	2.06127	-0.173448	0.132874
OTU_210	1.69359	0.617342	-0.401486	0.649584	2.2658	0.560914	1.72666	1.93857	1.54647	1.03617	0.980719	1.6623	-1.86354	0.979909	0.855487	0.417119	0.773118	-0.00955943	0.354915	-0.124247	-1.73652	-2.45408	-2.35621	-1.90687	0.958231	1.10656	-0.533582	-0.46916	0.330968	0.0191352	0.251076	-1.17471	-0.0943234	-1.97798	-2.61256	0.361531	0.280229	-2.11993	0.035111	-3.0654	-1.37624	0.39832	-1.93601	-0.848155	-0.41155	-0.785804	1.31457	-0.670364	0.581733
OTU_215	2.15787	1.16235	0.393751	1.87618	2.96869	1.8034	3.03917	3.13132	2.46511	1.92772	2.57009	1.02906	-2.60641	0.41634	0.190618	-0.0458965	0.0737366	-0.935384	-0.473845	-0.662267	-2.65407	-3.20621	-3.05128	-2.60465	0.298045	0.548373	-1.35597	-0.943045	-0.285335	-0.770467	-0.999146	-1.50083	-0.92353	-2.75388	-3.3607	-0.426879	-0.445762	-2.92946	0.166812	-3.882	-2.01572	-0.156833	-2.00039	-1.15978	-0.74446	-1.37554	0.820761	-0.610551	-0.203223
OTU_219	0.0384821	1.21753	0.531102	1.41021	3.24438	3.47602	2.54351	2.48727	1.99008	2.01082	2.15163	2.27435	-1.70501	1.69744	-0.681019	1.45282	1.2291	-0.653084	-1.62629	0.546002	-2.38981	-2.24371	-1.90519	-1.49299	1.51586	1.57187	-1.86514	0.358788	0.971914	-1.82595	-2.53048	-2.07949	-1.91221	-2.3615	-3.10485	-1.18159	-1.55637	-3.22446	1.77398	-3.12133	-0.958301	0.709127	-2.43878	-0.0567133	0.34967	-1.96381	2.09028	0.0870299	-0.523681
OTU_235	-0.655018	1.46288	0.917277	1.9326	3.86214	4.52225	3.04272	2.80007	1.94073	2.43577	3.08647	2.56939	-1.68719	2.25622	-1.54974	1.97778	1.4582	-0.885916	-3.00612	1.00525	-3.02727	-2.15806	-1.64973	-1.31217	1.8266	1.75355	-2.85741	0.973795	1.35888	-3.04916	-4.58416	-2.04963	-3.10296	-2.85341	-3.46251	-2.2356	-2.66572	-4.04565	3.31085	-3.2894	-0.706282	0.876844	-2.20791	0.568612	0.872238	-2.5043	2.44	0.759177	-1.83083
OTU_245	0.992335	0.73604	-0.258956	1.39678	2.57105	-0.0624469	2.45292	2.6167	1.72011	1.24922	2.06862	1.03751	-2.46358	0.608707	0.847417	-0.218816	0.171754	-0.282203	0.0574314	-0.549509	-2.46116	-3.02988	-2.91971	-2.52402	0.383622	0.536588	-0.978557	-0.817138	-0.203102	-0.196945	-0.36842	-0.501737	-0.324588	-2.68841	-3.04938	0.0630976	0.230252	-2.56822	0.316642	-3.73158	-1.87596	-0.0433559	-1.22622	-1.04183	-0.710123	-0.695392	0.695489	-0.529681	-0.40957
OTU_247	-0.189273	0.790961	-0.087494	0.503638	2.76405	2.49635	1.55555	1.56676	1.19211	1.32234	1.03579	2.80574	-1.1227	2.24084	-0.254818	1.87365	1.80955	0.0817926	-1.17612	1.04407	-1.78092	-1.639	-1.31986	-0.923953	2.07898	2.02411	-1.36999	0.83595	1.51417	-1.37424	-1.86261	-1.72095	-1.42183	-1.84993	-2.56468	-0.710811	-1.12264	-2.71152	1.94853	-2.51369	-0.415229	1.17029	-2.27057	0.297127	0.693044	-1.53619	2.50976	0.160502	-0.174868
OTU_251	1.2707	1.02928	0.191578	1.48218	2.69781	1.52374	2.64277	2.80146	2.34072	1.69191	1.97569	1.16744	-2.39466	0.441743	0.492465	0.0195797	0.23181	-0.69877	0.0159483	-0.608209	-2.24843	-3.01289	-2.90631	-2.43306	0.427738	0.693309	-0.930038	-0.94625	-0.185775	-0.335559	-0.24483	-1.56571	-0.488381	-2.4025	-3.09069	-0.0165495	-0.0737777	-2.54367	-0.234614	-3.60677	-1.88824	-0.0311949	-2.15185	-1.21322	-0.753603	-1.17539	0.92736	-0.781025	0.383671
OTU_255	0.948309	0.51428	-0.540222	0.431059	2.29723	0.516115	1.4572	1.62257	1.13156	0.879746	0.837491	2.05305	-1.56578	1.49225	0.701286	0.850837	1.16044	0.26065	-0.00919106	0.322185	-1.70743	-2.11578	-1.95475	-1.5461	1.37212	1.40964	-0.710633	0.0343163	0.767472	-0.276273	-0.295886	-0.970905	-0.356591	-1.93516	-2.4951	0.14732	0.0262889	-2.21481	0.78828	-2.83525	-0.996785	0.7012	-1.74111	-0.400488	-0.014225	-0.797673	1.67271	-0.339738	0.190848
OTU_257	0.544847	0.606036	-0.415435	0.724094	2.43212	0.530897	1.75865	1.90558	1.29486	1.0295	1.22911	1.84283	-1.77585	1.33006	0.647024	0.652955	0.948211	0.0975474	-0.121898	0.156771	-1.94071	-2.32498	-2.16016	-1.75936	1.16726	1.22412	-0.864806	-0.113458	0.573446	-0.373946	-0.501924	-0.882786	-0.463485	-2.15202	-2.66101	0.0279068	-0.0353523	-2.37416	0.8081	-3.06103	-1.18243	0.541048	-1.61814	-0.497412	-0.130232	-0.835102	1.48032	-0.324706	-0.0508483
OTU_274	0.743602	1.13996	0.39366	1.45749	3.04321	2.67827	2.59765	2.62044	2.1082	1.88378	2.12241	1.83042	-1.99007	1.21413	-0.23602	0.883391	0.828866	-0.672921	-1.02361	0.096107	-2.37128	-2.55643	-2.30436	-1.87311	1.08291	1.2148	-1.53505	-0.143169	0.514977	-1.27489	-1.70202	-1.84002	-1.38597	-2.41272	-3.11751	-0.756904	-0.998229	-2.98923	1.04097	-3.33356	-1.32789	0.41205	-2.28659	-0.4965	-0.0770732	-1.65657	1.62297	-0.230864	-0.242007
OTU_275	0.669558	0.437248	-0.62441	0.0396467	2.30174	0.984316	1.03571	1.15364	0.754797	0.758576	0.423604	2.67019	-1.08013	2.12908	0.422673	1.54917	1.75107	0.525214	-0.401702	0.918523	-1.48153	-1.59973	-1.36659	-0.976218	1.98515	1.91813	-0.827786	0.665647	1.39272	-0.627499	-0.801451	-1.13656	-0.671872	-1.67699	-2.285	-0.0757013	-0.350234	-2.23928	1.48651	-2.40311	-0.453982	1.14738	-1.88932	0.123088	0.50246	-0.957525	2.27579	-0.0420242	0.115597
OTU_281	0.977679	1.09162	0.321706	1.424	3.00958	2.45497	2.55061	2.57735	2.01858	1.81128	2.10233	1.81496	-1.99389	1.23151	-0.179373	0.850265	0.823418	-0.612464	-0.998168	0.100968	-2.38385	-2.55448	-2.30441	-1.88186	1.07811	1.19639	-1.52481	-0.132041	0.512163	-1.23963	-1.68493	-1.70972	-1.34751	-2.4374	-3.10378	-0.730671	-0.944597	-2.978	1.08729	-3.34143	-1.32539	0.411488	-2.17835	-0.482135	-0.077073	-1.5889	1.59284	-0.211398	-0.320217
OTU_283	1.36879	1.28396	0.592608	1.95948	3.23341	2.63464	3.12038	3.12397	2.42371	2.12717	2.77352	1.38493	-2.41233	0.830699	-0.290478	0.443999	0.383636	-0.994356	-1.138	-0.282144	-2.77702	-2.98421	-2.73989	-2.31531	0.644296	0.827481	-1.76122	-0.502884	0.0898524	-1.37647	-1.9327	-1.71665	-1.50876	-2.79791	-3.42433	-0.913814	-1.04447	-3.24101	0.91246	-3.76832	-1.72571	0.07131	-2.11054	-0.760273	-0.365449	-1.71055	1.20944	-0.285212	-0.59099
OTU_288	0.664207	0.640978	-0.351456	0.541828	2.38326	1.06217	1.60458	1.76167	1.38192	1.07255	0.917928	2.0505	-1.59151	1.40573	0.564093	0.889887	1.13345	0.0824922	-0.062109	0.269817	-1.69805	-2.15786	-1.99528	-1.56358	1.34253	1.42097	-0.739872	-0.0354209	0.732484	-0.356091	-0.324332	-1.29889	-0.446746	-1.8958	-2.55044	0.0834755	-0.0983519	-2.25151	0.629727	-2.84828	-1.04096	0.670637	-2.01224	-0.471478	-0.0485165	-0.968788	1.70911	-0.40886	0.384158
OTU_293	0.364171	1.02788	0.273293	0.950733	3.11845	3.32414	2.03272	1.96183	1.4858	1.71601	1.6591	2.74847	-1.29377	2.22929	-0.721728	1.93866	1.70712	-0.278058	-1.77858	1.02715	-2.15668	-1.80112	-1.42095	-1.03488	2.00654	1.95703	-1.84796	0.867589	1.46967	-1.93799	-2.73107	-1.96149	-1.9898	-2.13944	-2.85968	-1.21758	-1.66428	-3.14184	2.32106	-2.74633	-0.507849	1.07792	-2.37042	0.364222	0.745602	-1.91163	2.51699	0.317872	-0.618813
OTU_310	0.399373	0.631038	-0.354726	0.581807	2.54336	1.15155	1.60713	1.69672	1.13526	1.07341	1.11638	2.2669	-1.47929	1.77193	0.306082	1.17301	1.33834	0.168488	-0.572523	0.571945	-1.88194	-2.00602	-1.77284	-1.38534	1.58136	1.5696	-1.08253	0.338223	1.0034	-0.787313	-1.10401	-1.10081	-0.853524	-2.04327	-2.59796	-0.276772	-0.465326	-2.51352	1.39234	-2.81825	-0.825436	0.830775	-1.77885	-0.112745	0.249374	-1.06979	1.91632	-0.0756204	-0.205897
OTU_320	0.238093	0.326136	-0.847227	0.3692	2.07743	-0.724643	1.3541	1.58435	0.929935	0.577112	0.76892	1.74466	-1.7321	1.26761	1.20762	0.401534	0.914051	0.481019	0.495789	0.0772093	-1.70592	-2.2807	-2.18247	-1.79052	1.10655	1.14709	-0.432408	-0.223732	0.492785	0.227907	0.329371	-0.353502	0.142448	-2.01992	-2.42698	0.539767	0.595962	-1.99461	0.495017	-2.96767	-1.1972	0.536905	-1.25511	-0.608511	-0.261627	-0.343944	1.29951	-0.454134	0.142518
OTU_323	1.12668	0.199251	-1.05676	0.415114	1.88443	-1.76198	1.384	1.68173	0.907619	0.380713	0.797385	1.30754	-2.01887	0.865903	1.65832	-0.166257	0.529642	0.533415	1.0085	-0.319566	-1.7644	-2.57993	-2.55512	-2.16441	0.698115	0.781504	-0.178541	-0.648348	0.07056	0.718719	0.991725	0.0883281	0.616427	-2.15287	-2.45039	0.906578	1.13246	-1.81787	-0.0204825	-3.20533	-1.53679	0.257051	-0.915267	-0.965277	-0.636877	0.016809	0.821775	-0.677304	0.183814
OTU_325	2.71193	1.29408	0.663627	1.92963	3.64285	3.4523	3.01881	2.83784	1.84569	2.19409	3.07693	2.13436	-1.98243	1.87042	-1.15418	1.4177	1.07513	-0.845515	-2.57246	0.617426	-3.12416	-2.46145	-2.01943	-1.68756	1.42263	1.38126	-2.66287	0.56475	0.94388	-2.62969	-4.02353	-1.6215	-2.69706	-3.02241	-3.51337	-1.93161	-2.19546	-3.9194	2.8424	-3.54331	-1.04483	0.590508	-1.88101	0.222746	0.502209	-2.18289	1.96175	0.537326	-1.87236
OTU_326	1.9676	1.10528	0.3481	1.4178	2.99254	2.56451	2.557	2.59002	2.08449	1.83691	2.06632	1.78816	-2.01504	1.16537	-0.195714	0.825755	0.791996	-0.670536	-0.963385	0.0503151	-2.363	-2.58399	-2.34141	-1.908	1.04198	1.17907	-1.50029	-0.195643	0.470653	-1.22083	-1.61001	-1.82979	-1.33341	-2.41403	-3.11713	-0.714536	-0.945635	-2.96381	0.950901	-3.34972	-1.36356	0.381333	-2.29017	-0.547082	-0.125425	-1.63149	1.57564	-0.278972	-0.209755
OTU_340	-0.203483	0.884816	0.0210149	0.977977	2.83602	2.03351	2.05018	2.08591	1.53338	1.47519	1.60285	2.196	-1.6285	1.66873	-0.0530871	1.20233	1.22375	-0.191165	-0.948693	0.492451	-2.11591	-2.16335	-1.89601	-1.49703	1.48211	1.5101	-1.38352	0.274315	0.916932	-1.16125	-1.62121	-1.46161	-1.23997	-2.20433	-2.82616	-0.612823	-0.855413	-2.79656	1.47396	-2.99318	-0.942681	0.730164	-2.0126	-0.147745	0.231776	-1.4042	1.91436	-0.0368656	-0.330864
OTU_342	-0.183247	0.642604	-0.299718	0.196435	2.62521	2.18485	1.21462	1.23739	0.877171	1.08664	0.682297	3.0261	-0.903309	2.48885	-0.156984	2.06827	2.04428	0.345322	-1.11114	1.26621	-1.60246	-1.40544	-1.08079	-0.69753	2.31346	2.20561	-1.25968	1.06268	1.74679	-1.29582	-1.76773	-1.57332	-1.32603	-1.69816	-2.38843	-0.613021	-1.04066	-2.58129	2.13465	-2.29933	-0.192166	1.35567	-2.18142	0.478332	0.861149	-1.41169	2.69071	0.2398	-0.151806
OTU_349	1.32256	1.17854	0.365864	2.221	2.81095	0.824507	3.41458	3.61127	2.87939	1.93513	2.85662	0.219321	-3.18196	-0.451698	0.800207	-1.02277	-0.680022	-1.13039	0.367669	-1.46832	-2.76827	-3.82973	-3.80373	-3.3247	-0.50149	-0.105499	-0.951941	-1.82283	-1.1159	-0.00754623	0.130513	-1.17745	-0.20914	-2.95148	-3.49942	0.133357	0.336469	-2.67711	-0.980917	-4.35246	-2.71023	-0.716962	-1.76372	-1.90862	-1.47284	-0.977727	0.00299643	-1.09224	0.149977
OTU_351	-0.52986	0.354193	-0.744284	-0.0392828	2.36971	0.764064	0.904005	0.97596	0.394281	0.634169	0.468047	2.91116	-0.910699	2.52785	0.319175	1.81817	1.99686	0.748243	-0.744047	1.24689	-1.56677	-1.3892	-1.10051	-0.757151	2.25827	2.09078	-1.03798	1.05779	1.69246	-0.893904	-1.35495	-0.795147	-0.910579	-1.7532	-2.23849	-0.288593	-0.547502	-2.37871	2.20627	-2.30395	-0.195918	1.34714	-1.55898	0.492395	0.806133	-0.918428	2.48346	0.280359	-0.40036
OTU_361	3.10446	0.730532	-0.22618	1.09914	2.57553	0.693531	2.16294	2.29179	1.58921	1.25229	1.70083	1.49575	-2.11726	0.99529	0.518212	0.328158	0.591173	-0.234216	-0.262858	-0.161265	-2.2602	-2.67643	-2.51552	-2.11073	0.814391	0.923374	-1.07375	-0.424284	0.228489	-0.515577	-0.720032	-0.955561	-0.62417	-2.44405	-2.93413	-0.145809	-0.15472	-2.60332	0.632166	-3.40738	-1.51238	0.256732	-1.6295	-0.740263	-0.376601	-0.975163	1.17188	-0.417203	-0.260488
OTU_367	0.0524954	0.298809	-0.851789	-0.160004	2.00841	0.213834	0.833681	1.04372	0.733895	0.518536	0.0637461	2.45877	-1.13956	1.84016	0.922556	1.20566	1.58395	0.681745	0.297655	0.663042	-1.2324	-1.68569	-1.53831	-1.12361	1.78037	1.76673	-0.351609	0.345408	1.15558	0.0102061	0.195741	-0.953121	-0.0491359	-1.51011	-2.12364	0.460615	0.26353	-1.8485	0.799139	-2.37958	-0.615146	1.03186	-1.82235	-0.183558	0.224008	-0.602659	2.02466	-0.333179	0.616034
OTU_376	1.05651	0.943069	0.091488	1.29929	2.84645	1.69476	2.3944	2.45932	1.81683	1.5769	1.961	1.70371	-2.02886	1.17283	0.114241	0.655996	0.749521	-0.427125	-0.714121	0.0242386	-2.33956	-2.58481	-2.36707	-1.95696	0.993791	1.09911	-1.35036	-0.214608	0.422388	-0.95237	-1.3276	-1.34303	-1.05822	-2.44696	-3.02441	-0.49823	-0.621183	-2.82934	0.974101	-3.35947	-1.37779	0.368125	-1.89861	-0.550395	-0.170086	-1.31636	1.43581	-0.257516	-0.345392
OTU_383	0.283414	0.564795	-0.489863	0.623966	2.25438	0.250753	1.67601	1.88665	1.4037	0.947247	0.992569	1.68752	-1.83193	1.0719	0.938028	0.422465	0.812487	0.11769	0.361935	-0.0585888	-1.75097	-2.40923	-2.30665	-1.87552	1.0023	1.11958	-0.531084	-0.386071	0.381567	0.0499182	0.216096	-0.929399	-0.0558537	-2.00716	-2.57195	0.38643	0.346124	-2.10695	0.214195	-3.04902	-1.32365	0.439884	-1.72097	-0.762098	-0.35419	-0.669046	1.31609	-0.580077	0.421393
OTU_395	0.191472	0.391891	-0.682515	-0.13049	2.29388	1.0916	0.848068	0.94889	0.571574	0.684879	0.247516	2.92273	-0.875845	2.40123	0.340286	1.82718	1.9969	0.664672	-0.540643	1.16963	-1.38439	-1.38103	-1.11981	-0.739971	2.24007	2.12539	-0.861205	0.932849	1.65307	-0.746386	-0.986991	-1.14812	-0.774893	-1.57196	-2.18546	-0.146164	-0.472929	-2.235	1.79059	-2.22154	-0.224838	1.336	-1.9032	0.347197	0.718644	-0.988333	2.51662	0.0909872	0.0665808
OTU_397	0.238169	1.31243	0.672661	1.83356	3.55662	3.51453	2.9416	2.79944	1.96067	2.19072	2.85867	2.16182	-1.90911	1.79482	-0.990319	1.41393	1.1056	-0.801172	-2.25258	0.57803	-2.89644	-2.40939	-2.00208	-1.6428	1.43351	1.43162	-2.4005	0.481552	0.934148	-2.35737	-3.53241	-1.76098	-2.43358	-2.81503	-3.38832	-1.68096	-1.97534	-3.69372	2.49014	-3.42265	-1.03341	0.618596	-2.04479	0.123976	0.445465	-2.10496	1.99094	0.401443	-1.4248
OTU_399	0.830155	1.75442	1.28103	2.63147	3.6104	4.18494	3.91469	3.88403	3.38331	2.85816	3.45442	1.05864	-2.7848	0.29741	-0.712003	0.239446	-0.0127905	-1.73697	-1.34544	-0.70984	-3.02247	-3.40972	-3.16959	-2.68081	0.243396	0.585193	-1.98585	-0.971287	-0.318763	-1.6566	-2.13798	-2.58807	-1.8348	-2.94379	-3.79462	-1.18957	-1.41883	-3.50888	0.330112	-4.10889	-2.13932	-0.260424	-2.78203	-1.16461	-0.677791	-2.23733	1.01878	-0.536702	-0.24492
OTU_402	-0.048024	0.246677	-0.865838	-0.613143	2.25727	1.34008	0.31473	0.367794	0.0381553	0.458988	-0.245663	3.60134	-0.329827	3.14173	0.103379	2.57436	2.65835	1.04241	-0.942574	1.84933	-1.13934	-0.793845	-0.45453	-0.105801	2.92724	2.67827	-0.973166	1.65912	2.35615	-1.09023	-1.52382	-1.16997	-1.07435	-1.30623	-1.92677	-0.357378	-0.822957	-2.24195	2.63197	-1.74011	0.392464	1.84085	-1.93375	0.955887	1.30214	-1.07902	3.16086	0.45101	-0.106795
OTU_407	0.620272	0.306326	-0.861229	0.0868275	1.97371	-0.33122	1.0888	1.33555	0.913767	0.535081	0.341339	2.00395	-1.49085	1.40409	1.16936	0.677126	1.15734	0.548448	0.593227	0.24331	-1.41018	-2.05278	-1.95787	-1.53886	1.33879	1.3859	-0.264887	-0.0925024	0.707561	0.286537	0.560686	-0.71187	0.204826	-1.72183	-2.26363	0.637777	0.576036	-1.82602	0.351616	-2.69752	-0.999978	0.712483	-1.61379	-0.541607	-0.143405	-0.428308	1.56601	-0.525334	0.586505
OTU_443	0.365826	0.89548	0.00348067	1.31984	2.75707	1.22179	2.40906	2.50983	1.82692	1.49359	1.96036	1.51432	-2.14278	0.989747	0.355609	0.401679	0.585378	-0.38403	-0.427813	-0.153023	-2.33052	-2.70666	-2.52699	-2.11476	0.816325	0.945398	-1.19138	-0.409437	0.236295	-0.681142	-0.952985	-1.13661	-0.795674	-2.4753	-3.00946	-0.287414	-0.333795	-2.71025	0.708462	-3.44545	-1.52291	0.252504	-1.7432	-0.715299	-0.339481	-1.12593	1.22714	-0.364271	-0.268163
OTU_458	0.581929	0.939902	0.11528	0.971696	2.88309	2.45382	2.06155	2.08214	1.61198	1.56602	1.57757	2.28945	-1.57488	1.71524	-0.209367	1.33811	1.29664	-0.273839	-1.0764	0.552554	-2.09108	-2.11414	-1.83181	-1.42218	1.55799	1.59254	-1.44532	0.33099	0.992245	-1.29729	-1.75939	-1.70995	-1.37603	-2.15369	-2.8421	-0.71517	-1.02292	-2.84549	1.49506	-2.94253	-0.888601	0.775405	-2.22024	-0.110267	0.290181	-1.55828	2.03044	-0.0365578	-0.248426
OTU_471	0.994571	0.571668	-0.418229	0.327327	2.54336	1.43977	1.33198	1.38851	0.876287	0.986877	0.855381	2.65442	-1.1794	2.17897	0.107963	1.61478	1.70863	0.328124	-0.85428	0.950491	-1.75945	-1.68513	-1.40325	-1.02935	1.96736	1.88562	-1.18321	0.742181	1.39862	-1.03934	-1.46973	-1.20616	-1.0818	-1.89873	-2.47887	-0.444835	-0.730187	-2.55211	1.85697	-2.55592	-0.484683	1.10817	-1.87151	0.222801	0.577689	-1.18578	2.2946	0.116808	-0.292007
OTU_499	0.107604	0.104856	-1.12337	-0.612516	1.83789	-0.0587563	0.335804	0.55148	0.284775	0.2109	-0.453824	2.84604	-0.778575	2.25963	0.985369	1.57781	1.98291	1.04802	0.304986	1.0451	-0.96672	-1.30257	-1.1353	-0.738139	2.1828	2.08648	-0.23614	0.738174	1.55739	0.0398777	0.222869	-0.821595	0.00818284	-1.27031	-1.86848	0.5388	0.289827	-1.6919	1.14544	-2.03349	-0.240771	1.34232	-1.75765	0.132232	0.524739	-0.487543	2.36238	-0.186629	0.645084
OTU_578	0.776457	0.138796	-1.08197	-0.455273	1.82739	-0.216865	0.509907	0.747387	0.461085	0.267351	-0.297623	2.57834	-0.9899	1.97006	1.09205	1.27734	1.72456	0.915267	0.476627	0.777704	-1.05591	-1.52939	-1.39458	-0.986061	1.91354	1.86707	-0.182048	0.451781	1.2812	0.188858	0.455242	-0.797832	0.140637	-1.37195	-1.96304	0.633789	0.44236	-1.67977	0.806049	-2.21819	-0.481676	1.14422	-1.73817	-0.110005	0.291145	-0.439171	2.10388	-0.336239	0.711854
OTU_593	-1.06947	0.959834	0.183993	0.573968	3.03697	3.61838	1.64302	1.56822	1.25632	1.59031	1.17955	3.20479	-0.89425	2.6353	-0.787022	2.42385	2.15025	-0.036383	-1.82177	1.42603	-1.83373	-1.3932	-0.987364	-0.597396	2.45154	2.35035	-1.7398	1.2615	1.90887	-1.98302	-2.73136	-2.14368	-2.01409	-1.81291	-2.61507	-1.18908	-1.75978	-2.99339	2.5755	-2.35181	-0.110728	1.41607	-2.56662	0.669335	1.07168	-1.95072	2.95874	0.432844	-0.375357
OTU_595	2.02291	1.04912	0.325167	0.809524	3.07965	3.77985	1.91585	1.84811	1.55152	1.75297	1.42491	2.89238	-1.17564	2.2701	-0.837335	2.1135	1.8303	-0.331588	-1.78805	1.09752	-2.00456	-1.6962	-1.31403	-0.903806	2.12356	2.09143	-1.79713	0.912853	1.57536	-1.97869	-2.66214	-2.33059	-2.03157	-1.97124	-2.80873	-1.22435	-1.76857	-3.0898	2.1811	-2.6092	-0.419301	1.15672	-2.71346	0.369554	0.794791	-2.06223	2.68163	0.239747	-0.317183
OTU_596	0.823154	0.288901	-0.865184	-0.0242375	2.08046	0.00147121	0.951226	1.1381	0.665513	0.520241	0.309862	2.36084	-1.25069	1.84095	0.875441	1.1129	1.49243	0.658461	0.122425	0.633362	-1.43831	-1.78068	-1.61596	-1.22565	1.70211	1.66374	-0.526094	0.349991	1.09354	-0.126736	-0.108493	-0.729241	-0.182224	-1.71008	-2.22954	0.318827	0.182428	-2.00536	1.03328	-2.52415	-0.680233	0.965074	-1.5923	-0.149405	0.217249	-0.590235	1.91975	-0.234238	0.238205
OTU_603	2.02133	1.33175	0.665426	1.99815	3.22752	2.82591	3.18284	3.19781	2.57912	2.20177	2.76779	1.31513	-2.46755	0.694557	-0.298811	0.376224	0.306504	-1.10316	-1.05673	-0.389863	-2.75093	-3.05511	-2.82624	-2.38251	0.558628	0.77997	-1.71077	-0.633311	-0.00490694	-1.32365	-1.78367	-1.90087	-1.46615	-2.76734	-3.45285	-0.871801	-1.02298	-3.21236	0.663958	-3.80017	-1.81108	0.00530626	-2.27835	-0.88555	-0.462715	-1.76799	1.15829	-0.398966	-0.397406
OTU_609	2.65951	1.42716	0.806459	2.21213	3.32956	3.04013	3.41776	3.41941	2.77487	2.35999	3.0276	1.16376	-2.62576	0.535854	-0.395707	0.24782	0.144262	-1.29288	-1.15031	-0.535283	-2.90257	-3.2203	-2.99008	-2.54093	0.399166	0.651271	-1.82471	-0.776364	-0.160512	-1.42053	-1.91957	-1.99625	-1.57355	-2.89744	-3.59161	-0.977515	-1.11688	-3.33444	0.580981	-3.96118	-1.96385	-0.124685	-2.32976	-0.996884	-0.569765	-1.87171	1.03404	-0.438772	-0.470526
OTU_637	1.01082	0.604548	-0.413036	0.740982	2.45802	0.547316	1.77097	1.90653	1.26364	1.03397	1.27488	1.8567	-1.77812	1.36778	0.595493	0.678296	0.95981	0.0913122	-0.21337	0.185219	-1.98841	-2.32148	-2.14576	-1.75168	1.18436	1.22934	-0.932805	-0.073523	0.595894	-0.453077	-0.638827	-0.860774	-0.539606	-2.19281	-2.68549	-0.0414229	-0.103547	-2.43038	0.91456	-3.07637	-1.16805	0.548695	-1.5879	-0.456948	-0.0993922	-0.862552	1.49445	-0.281888	-0.15728
OTU_658	1.25959	1.4455	0.75281	2.6412	3.00515	1.59759	3.90826	4.09696	3.47129	2.35052	3.27591	-0.0638949	-3.46536	-0.859664	0.622362	-1.25497	-0.997114	-1.58275	0.338033	-1.80892	-2.9274	-4.14886	-4.13969	-3.62032	-0.826234	-0.323036	-1.04066	-2.1949	-1.44848	-0.0875121	0.133909	-1.64411	-0.320865	-3.06287	-3.73238	0.033069	0.204923	-2.8076	-1.44734	-4.60591	-3.03037	-0.975053	-2.12548	-2.22908	-1.73846	-1.23945	-0.203394	-1.29469	0.381738
OTU_698	0.599143	0.642563	-0.276256	0.0680863	2.69031	2.61423	1.07774	1.0584	0.732921	1.09689	0.575238	3.33524	-0.688423	2.81369	-0.416696	2.44716	2.32911	0.396936	-1.45494	1.56981	-1.56603	-1.1732	-0.797651	-0.425085	2.61615	2.45504	-1.42971	1.39388	2.06131	-1.61102	-2.2237	-1.73649	-1.62322	-1.62595	-2.34757	-0.847287	-1.36719	-2.69242	2.56499	-2.12478	0.0680846	1.56464	-2.30479	0.758526	1.13648	-1.59106	3.00685	0.416445	-0.28221
OTU_703	1.21184	1.45917	0.844482	2.08699	3.22977	3.27092	3.32384	3.36691	2.94123	2.38244	2.74719	1.20633	-2.54194	0.433013	-0.275189	0.269128	0.182146	-1.29802	-0.826129	-0.587475	-2.63844	-3.16482	-2.97175	-2.48442	0.414153	0.719375	-1.54803	-0.883806	-0.170967	-1.15843	-1.39038	-2.28495	-1.32302	-2.64741	-3.46884	-0.73006	-0.930906	-3.09875	0.131486	-3.82017	-1.95599	-0.0981566	-2.63049	-1.12883	-0.641674	-1.85694	1.08891	-0.626159	0.0916154
[truncated: 26 more columns]
