# Supplementary material for: Metabolomics and microbiome reveal potential root microbiota affecting the alkaloidal metabolome in Aconitum vilmorinianum Kom
Source: BMC Microbiol. 2022 Mar 9;22:70. doi: 10.1186/s12866-022-02486-1 (PMC8905797; doi:10.1186/s12866-022-02486-1)
Supplement: Supplementary file 4 — Additional file 4: Supplementary Table S6. The conditional probabilities between bacteria and differential metabolites. [file 12866_2022_2486_MOESM4_ESM.xlsx]

## Sheet: Sheet1
Supplementary Table S6. The conditional probabilities between bacteria and differential metabolites
featureid	Hmhp003687	Hmhp002330	Hmhp002187	Hmhp003322	Hmhp003296	Hmhp001543	Hmhp003878	Hmhp003932	Hmhp002253	Hmhp003751	Hmhp005281	pmb0484	pme2433	mws0256	mws0491	mws1587	mws0227	pme1002	mws0704	pme0193	pme1691	mws0102	mws1417	mws1346	pme0021	mws0260	mws0736	mws0018	mws0282	mws0629	mws0983	Hmwt001832	Hmwt001851	Jmhp3322	Jmhp2003	Hmhp003005	Jmhp2028	Hmwt003145	Hmwt002972	Hmhp002706	Jmhp3335	Hmwt003746	Hmwt005433	Hmhp005881	Hmhp005656	Hmhp005206	Hmhp005591	Hmhp006306	Jmhp6310
OTU_2	0.264809	-0.290194	-0.885349	0.960198	-0.0523294	-0.104603	-1.18403	-1.58217	1.59589	0.614015	2.90153	-0.940437	-2.05986	-0.87714	-0.630899	-0.614055	-1.54448	0.448769	-0.0852415	-1.53492	1.24016	-1.24452	0.343447	1.04316	0.282987	-1.6674	-0.424712	1.23531	-1.08369	-0.69789	-0.843561	-0.943834	-0.158845	-0.118811	-0.119308	-1.74565	1.50413	-0.64924	1.1748	-1.80006	-1.06328	0.639504	-0.984236	0.795306	2.33848	-0.331123	0.969063	-0.116229	-1.44234
OTU_4	0.0724246	0.788168	-0.0250829	-0.141531	-0.765947	-0.295021	1.75538	-1.25641	2.68926	1.49029	2.3305	-0.13336	-0.947965	-2.07505	-0.00136613	-0.386673	-0.927302	2.68986	-1.5594	-0.972453	3.24561	-2.00202	1.29069	-0.99187	0.781392	-1.43028	-0.722974	1.52034	-1.92466	-1.06818	-0.0475455	-0.901948	3.14333	-0.668643	0.504913	-4.28903	0.474902	-0.868591	0.0534402	-3.34012	-1.16789	0.994832	-0.37113	0.803998	3.12612	-0.931224	1.81202	1.72389	-2.74402
OTU_5	-1.42186	0.304873	-0.450155	1.33162	-0.742019	0.566381	0.90157	-0.485927	2.3303	0.853387	0.325736	-0.569991	-0.449361	-0.0429001	-2.85636	-0.285913	-1.18243	-0.649691	0.224961	-1.19012	0.476774	-0.754056	-0.125419	-0.0691933	0.51664	-0.600333	0.257762	2.04083	-0.568791	1.0714	1.73877	0.41319	0.765945	-0.00391833	0.547225	-2.9633	1.03707	-0.00492697	0.463114	-2.78858	-0.501546	0.611238	-1.91327	1.65464	1.20896	-0.329782	2.13847	-2.02132	-2.55583
OTU_7	1.07978	-0.00719699	-2.3538	1.82775	-0.869008	-2.05538	-0.144254	-2.48997	1.44867	1.28956	2.67136	-1.02811	1.06557	0.544609	-4.62609	-1.06543	-2.07349	-4.54924	-0.183943	-1.4749	-2.52578	-1.47133	-2.72471	1.57695	1.73763	-1.49881	0.0635896	1.62883	0.267591	2.0876	-1.28764	0.318103	1.02434	-0.958913	1.32717	-2.68188	2.28794	0.126541	3.46844	-1.59474	-0.353342	3.08163	-2.65937	0.555635	0.702073	2.41116	1.81022	-4.93693	-0.686335
OTU_8	0.318539	1.43474	0.409836	0.487945	-1.6645	0.594889	4.21687	0.162828	3.52035	1.67894	-1.17142	0.235532	1.1225	-0.79069	-3.22168	-0.00476441	-0.550386	0.796959	-0.976831	-0.605285	1.85805	-1.26642	0.453502	-2.28372	1.02035	-0.0271111	0.225054	2.5605	-1.12632	1.40923	3.35792	0.937711	3.96429	-0.48322	1.32223	-5.67654	-0.0581383	0.0200785	-0.786227	-4.52998	-0.408372	0.903964	-1.78101	1.94669	1.41851	-0.853714	3.28486	-1.22319	-4.1302
OTU_9	0.909874	0.422195	-1.11411	0.160519	-0.616702	-1.66404	0.56216	-2.45692	2.01892	1.57502	4.01112	-0.500679	-0.611513	-1.80209	-0.51801	-0.840768	-1.48367	0.758455	-1.64727	-1.22445	1.71573	-2.34964	0.0173289	0.23955	1.29004	-2.07735	-0.89978	1.15257	-1.51081	-0.844616	-2.06602	-1.18925	2.75712	-1.08625	0.706706	-3.64893	1.28892	-0.888282	1.77647	-2.40458	-1.17675	2.17503	-0.622347	0.121378	3.00909	0.477838	1.35926	0.461108	-1.48218
OTU_10	-1.06232	0.503967	-0.754416	1.09899	-0.930436	-0.291333	1.33534	-1.04739	2.35997	1.23421	1.0575	-0.475977	0.182039	-0.322998	-2.94616	-0.459987	-1.26942	-0.943646	-0.374294	-1.12112	0.331567	-1.23344	-0.514753	-0.129506	1.00189	-0.874073	0.0518776	1.94409	-0.637118	1.08376	0.896188	0.278568	1.79044	-0.450547	0.906592	-3.5586	1.11893	-0.0904855	1.03527	-2.83373	-0.538799	1.42964	-1.83986	1.27222	1.4233	0.263829	2.20575	-2.08688	-2.32372
OTU_12	1.27931	0.414737	-0.817365	2.09979	-1.26134	0.572338	1.68099	-0.0808785	2.42859	0.86975	-1.43218	-0.627002	1.07033	1.21987	-5.6627	-0.283426	-1.29535	-3.40043	0.826942	-1.15346	-1.6602	-0.276944	-1.55485	-0.148197	0.837327	0.0762189	0.905305	2.57226	0.339724	3.07789	3.16761	1.62488	0.644615	-0.00844007	1.13433	-3.32176	1.16704	0.661891	0.819382	-3.01336	0.0550167	1.03315	-3.22342	2.15382	-0.287878	0.482048	2.86607	-5.1772	-2.80744
OTU_13	0.392438	0.231406	-0.681403	1.78698	-0.90339	0.639719	0.938598	-0.302727	2.26234	0.743807	-0.470111	-0.685579	0.0755605	0.646637	-4.17548	-0.301772	-1.29252	-2.07918	0.666579	-1.23916	-0.666123	-0.443648	-0.835125	0.0806811	0.571249	-0.307645	0.582388	2.25134	-0.0864557	1.99668	2.3575	0.954134	0.323065	0.0688096	0.718616	-2.85332	1.17699	0.312419	0.678118	-2.75121	-0.247771	0.700784	-2.57142	1.89677	0.440781	0.0395499	2.37338	-3.61154	-2.57245
OTU_16	0.0804314	0.961922	-2.50281	0.540605	-1.48871	-4.09635	2.08732	-3.71524	2.04189	2.60057	4.58264	-0.38463	2.62805	-1.04233	-3.69064	-1.33818	-1.92091	-3.29794	-2.44397	-1.03686	-1.23012	-3.06661	-2.71596	0.467298	3.0114	-2.19021	-0.729603	1.40734	-0.556248	1.36172	-3.21937	-0.30805	5.04573	-2.23654	2.29846	-5.18306	1.94005	-0.35855	4.12818	-2.38231	-0.639308	5.01551	-1.79458	-0.445346	2.02922	3.24551	2.1823	-3.24508	-0.71523
OTU_21	0.857741	1.35219	0.611483	-0.340837	-1.27683	0.27297	3.57666	-0.438535	3.39379	1.74338	0.671189	0.276129	-0.138541	-2.09685	-0.669303	-0.104118	-0.515262	3.22483	-1.76725	-0.659363	3.76112	-1.90425	1.62041	-2.26096	0.835554	-0.788942	-0.485551	1.99137	-2.03425	-0.501071	1.70658	-0.278679	4.35574	-0.66099	0.847128	-5.56339	-0.188864	-0.669968	-0.969647	-4.36803	-0.980183	0.732802	-0.57467	1.31648	2.84425	-1.45823	2.5831	1.65893	-3.85449
OTU_23	2.72497	-0.258081	-0.705121	1.49374	-0.33114	0.689719	-0.655217	-0.737576	1.78791	0.376974	0.950092	-0.956389	-1.53411	0.00649829	-2.26922	-0.421917	-1.45015	-0.70082	0.639453	-1.50465	0.304457	-0.604141	-0.0649216	0.7153	0.0809702	-0.941867	0.131627	1.7024	-0.578534	0.511106	1.00932	-0.0393881	-0.729175	0.211733	-0.007038	-1.81287	1.33115	-0.185215	0.655762	-2.15869	-0.699327	0.155771	-1.81901	1.47626	1.27354	-0.495031	1.4909	-1.81279	-2.05073
OTU_34	-0.184695	0.752881	-0.842265	0.519746	-1.04474	-1.10627	1.80544	-1.65583	2.46124	1.65208	2.15594	-0.302664	0.406504	-1.10242	-2.14336	-0.610829	-1.26395	-0.161195	-1.27645	-1.02547	1.03982	-1.91038	-0.354677	-0.406603	1.38145	-1.31351	-0.377651	1.71261	-1.08068	0.440074	-0.216626	-0.215922	3.10071	-0.931944	1.10774	-4.29203	1.02052	-0.408423	1.30151	-2.9986	-0.76767	2.06355	-1.33531	0.761842	2.12977	0.472644	2.12637	-1.02325	-2.204
OTU_40	0.0124382	0.994107	-1.47018	0.682989	-1.45103	-2.2044	2.5039	-2.22185	2.47093	2.10909	2.38688	-0.254126	1.86922	-0.765489	-3.59204	-0.839816	-1.46481	-1.99655	-1.64386	-0.945447	-0.294172	-2.23918	-1.59335	-0.323749	2.15066	-1.36456	-0.30506	1.82533	-0.657465	1.43581	-0.724545	0.181769	4.13574	-1.45775	1.82178	-5.00365	1.3003	-0.174149	2.34457	-3.00631	-0.53023	3.33421	-1.87542	0.504727	1.67525	1.7087	2.49837	-2.70725	-1.87699
OTU_61	-0.375563	2.16273	0.0963288	-0.394996	-2.18472	-1.21243	5.89404	-0.931733	3.9056	2.73271	0.394989	0.687823	2.57739	-1.86011	-2.86367	-0.282073	-0.51959	1.20288	-2.70345	-0.287966	2.42554	-2.52005	0.120476	-2.98349	2.14046	-0.589027	-0.351427	2.3946	-1.61158	1.09437	1.69833	0.539061	7.07382	-1.54937	2.18782	-7.59256	-0.194661	-0.287958	0.0311589	-5.03491	-0.569744	2.65495	-1.27501	1.11558	2.2887	0.105659	3.59677	-0.415951	-3.99119
OTU_63	0.262906	-0.358148	0.232086	1.3461	0.0201729	2.21557	-0.922939	0.240157	2.00629	-0.0764765	0.11207	-0.87681	-2.93512	-0.262559	-0.88982	-0.0319018	-1.07058	1.47191	1.12228	-1.48058	1.91469	-0.0990079	1.4427	0.309192	-0.778825	-0.61487	0.198888	1.77193	-1.00731	-0.340901	2.2532	-0.217286	-1.64746	0.890893	-0.700127	-1.2758	0.862626	-0.323721	-0.818567	-2.40371	-0.854325	-1.3901	-1.29349	2.00506	1.65751	-2.03393	1.34044	-0.0184699	-2.72823
OTU_110	-0.148179	-0.222743	0.777751	0.943949	0.0861437	2.71144	-0.610456	0.569843	2.26034	-0.0896785	-0.0119363	-0.700053	-3.49599	-0.80948	0.181263	0.136905	-0.812824	3.1202	0.903565	-1.38541	3.2142	-0.154038	2.38752	-0.218161	-1.05959	-0.580253	0.0448891	1.74791	-1.48462	-1.06596	2.59407	-0.490007	-1.3478	1.01821	-0.942484	-1.51436	0.466794	-0.539717	-1.62948	-2.7559	-1.03609	-1.96013	-0.782737	2.09877	2.18187	-2.84668	1.30958	1.48735	-3.18575
[truncated: 26 more columns]
