# Supplementary material for: Metabolomics and microbiome reveal potential root microbiota affecting the alkaloidal metabolome in Aconitum vilmorinianum Kom
Source: BMC Microbiol. 2022 Mar 9;22:70. doi: 10.1186/s12866-022-02486-1 (PMC8905797; doi:10.1186/s12866-022-02486-1)
Supplement: Supplementary file 5 — Additional file 5: Supplementary Table S7. The taxonomy of fungi associated with differential metabolites. [file 12866_2022_2486_MOESM5_ESM.xlsx]

## Sheet: Sheet1
Supplementary Table S7. The taxonomy of fungi associated with differential metabolites
id	Taxon
OTU_2	k__Fungi;p__Ascomycota;c__Dothideomycetes;o__Capnodiales;f__Mycosphaerellaceae;g__Ramularia
OTU_4	k__Fungi;p__Ascomycota;c__Sordariomycetes;o__Hypocreales;f__Nectriaceae;g__Ilyonectria;s__Ilyonectria_liriodendri_SH1551686.08FU
OTU_5	k__Fungi;p__Ascomycota;c__Leotiomycetes;o__Erysiphales;f__Erysiphaceae;g__Erysiphe
OTU_7	k__Fungi;p__Ascomycota;c__Dothideomycetes;o__Capnodiales;f__Cladosporiaceae;g__Cladosporium
OTU_8	k__Fungi;p__Ascomycota;c__Dothideomycetes;o__Pleosporales
OTU_9	k__Fungi;p__Ascomycota;c__Dothideomycetes;o__Pleosporales
OTU_10	k__Fungi;p__Ascomycota;c__Sordariomycetes;o__Glomerellales;f__Plectosphaerellaceae;g__Plectosphaerella;s__Plectosphaerella_cucumerina_SH1644393.08FU
OTU_12	k__Fungi;p__Basidiomycota;c__Tremellomycetes;o__Tremellales;f__Bulleribasidiaceae;g__Vishniacozyma;s__Vishniacozyma_victoriae_SH1528207.08FU
OTU_13	k__Fungi;p__Ascomycota;c__Dothideomycetes;o__Pleosporales;f__Phaeosphaeriaceae;g__Paraphoma
OTU_16	k__Fungi;p__Ascomycota
OTU_21	k__Fungi;p__Ascomycota;c__Dothideomycetes;o__Pleosporales;f__Cucurbitariaceae;g__Pyrenochaeta
OTU_23	k__Fungi;p__Ascomycota;c__Sordariomycetes;o__Glomerellales;f__Plectosphaerellaceae;g__Plectosphaerella
OTU_34	k__Fungi;p__Ascomycota
OTU_40	k__Fungi;p__Ascomycota;c__Sordariomycetes;o__Glomerellales;f__Plectosphaerellaceae;g__Plectosphaerella
OTU_61	k__Fungi;p__Ascomycota;c__Dothideomycetes;o__Pleosporales
OTU_63	k__Fungi;p__Ascomycota;c__Dothideomycetes;o__Pleosporales
OTU_110	k__Fungi;p__Ascomycota
