# Supplementary material for: Metabolomics and microbiome reveal potential root microbiota affecting the alkaloidal metabolome in Aconitum vilmorinianum Kom
Source: BMC Microbiol. 2022 Mar 9;22:70. doi: 10.1186/s12866-022-02486-1 (PMC8905797; doi:10.1186/s12866-022-02486-1)
Supplement: Supplementary file 6 — Additional file 6: Supplementary Table S1. The information on alkaloidal metabolites of the samples. [file 12866_2022_2486_MOESM6_ESM.xlsx]

## Sheet: Sheet1
Supplementary Table S1. The information on alkaloidal metabolites of the samples
Index	Q1 (Da)	Q3 (Da)	Molecular Weight (Da)	Formula	Ionization model	Compounds	Class I	Class II	CAS	Level	AR1a	AR1b	AR1c	LR1a	LR1b	LR1c	FR1a	FR1b	FR1c	AR2a	AR2b	AR2c	LR2a	LR2b	LR2c	FR2a	FR2b	FR2c	cpd_ID	kegg_map
pme2268	138.05	94.07	137.048	C7H7NO2	[M+H]+	Trigonelline	Alkaloids	Alkaloids	535-83-1	B	5800000	6180000	6180000	15200000	15200000	14600000	5860000	5470000	5940000	366160	376500	362620	1485000	1535900	1535400	16442	15163	19430	C01004	ko00760
Hmhp003687	344.26	326.25	343.252	C22H33NO2	[M+H]+	denudatine	Alkaloids	Terpenoid alkaloids	26166-37-0	A	4410000	4630000	4430000	3220000	3210000	3180000	13800000	13200000	13200000	128030	130680	115710	109050	121360	97824	273360	277880	274150	C08680	--
Hmhp002330	362.23	344.22	361.223	C21H31NO4	[M+H]+	N-deethyl-N-19-didehydrosachaconitine	Alkaloids	Terpenoid alkaloids	-	A	8160000	8130000	8090000	1950000	1950000	1940000	3280000	3500000	3550000	176730	167640	184210	88031	93283	89953	30253	32969	35395	--	--
Hmhp002187	364.25	346.24	363.24	C21H33NO4	[M+H]+	16β-hydroxycardiopetaline	Alkaloids	Terpenoid alkaloids	-	A	1790000	1770000	1790000	1070000	1010000	996000	2580000	2390000	2510000	78947	84893	81008	95913	105680	106030	58016	47152	74082	--	--
Hmhp003809	372.25	340.23	371.246	C23H33NO3	[M+H]+	vilmoraconitine	Alkaloids	Terpenoid alkaloids	-	A	291000	314000	301000	256000	291000	269000	4540	7980	914	322750	292730	306270	779800	726070	698560	123200	131780	140560	--	--
Hmhp003322	374.27	342.24	373.26	C22H32NO4+	[M+H]+	vilmoridine	Alkaloids	Terpenoid alkaloids	-	A	5870000	5760000	6620000	4510000	3990000	4260000	9490000	9460000	10000000	33293	28971	29582	138120	129160	130420	153770	138520	125670	--	--
Hmhp002276	376.25	358.24	375.238	C22H33NO4	[M+H]+	vilmorrianine G	Alkaloids	Terpenoid alkaloids	-	A	1030000	976000	907000	794000	696000	697000	2020000	1850000	1890000	37828	40502	34045	21311	24113	27773	9	9	9	--	--
Hmhp002143	378.26	360.25	377.256	C22H35NO4	[M+H]+	karakoline	Alkaloids	Terpenoid alkaloids	39089-30-0	A	7500000	7780000	7360000	3740000	3780000	3690000	10100000	9800000	10000000	1326400	1342000	1283200	1554100	1527300	1446000	499120	510000	484050	C08693	--
Hmhp001675	392.24	374.23	391.236	C22H33NO5	[M+H]+	vilmorrianine F	Alkaloids	Terpenoid alkaloids	-	A	2250000	2170000	2280000	513000	516000	508000	18100000	18700000	19000000	10844	12988	15360	9	9	9	87739	77836	77775	--	--
Hmhp003296	392.28	360.25	391.273	C23H37NO4	[M+H]+	sachaconitine	Alkaloids	Terpenoid alkaloids	-	A	48500000	49500000	49800000	41800000	40700000	41700000	16700000	16900000	16900000	1357100	1489200	1481400	3172900	3165700	3567100	290150	285250	276130	--	--
Hmhp001543	394.26	376.25	393.251	C22H35NO5	[M+H]+	columbianine	Alkaloids	Terpenoid alkaloids	90579-23-0	A	32800000	34400000	33600000	37700000	36200000	36400000	21600000	22500000	22000000	1754500	1772100	1865700	1395600	1311400	1361200	116530	126240	123280	--	--
Hmhp004646	402.26	370.24	401.255	C24H35NO4	[M+H]+	Aconitramine A	Alkaloids	Terpenoid alkaloids	-	A	105000	127000	93100	77100	80900	74800	324000	326000	316000	372810	371770	341030	1642100	1551400	1526500	201180	187400	192350	--	--
Hmhp003878	406.26	374.23	405.251	C23H35NO5	[M+H]+	nevadenine	Alkaloids	Terpenoid alkaloids	100458-94-4	A	14600000	14300000	15200000	6020000	6440000	6010000	35600000	36400000	36800000	35638	38478	36120	173670	202460	194310	183370	185160	190090	--	--
Hmhp003932	406.31	374.27	405.3	C24H39NO4	[M+H]+	8-O-methylsachaconitine	Alkaloids	Terpenoid alkaloids	-	A	15000000	15000000	15400000	5970000	6280000	6260000	35800000	36700000	37500000	32627	29768	32859	211060	213420	193250	188740	194570	209600	--	--
Hmhp003091	420.28	402.27	419.267	C24H37NO5	[M+H]+	14-acetykarakoline	Alkaloids	Terpenoid alkaloids	-	A	157000	174000	159000	184000	206000	198000	1090000	1070000	1150000	378160	367470	382310	1875700	1769600	2041400	4441200	4182200	4354300	--	--
Hmhp003378	422.29	390.27	421.284	C24H39NO5	[M+H]+	talatizamine	Alkaloids	Terpenoid alkaloids	20501-56-8	A	974000	964000	947000	822000	782000	862000	795000	808000	864000	2226300	2337400	2266200	4888900	4826400	4756600	584990	546190	533110	--	--
Hmhp004011	434.29	402.27	433.282	C25H39NO5	[M+H]+	14-acetylsachaconitine	Alkaloids	Terpenoid alkaloids	-	A	928000	924000	934000	750000	817000	781000	693000	720000	726000	665140	688270	674410	2896700	2928100	2919800	1506600	1377300	1512400	--	--
Hmhp002253	436.27	418.26	435.261	C24H37NO6	[M+H]+	N-desethyl-N-formyl-8-O-methyltalatisamine	Alkaloids	Terpenoid alkaloids	-	A	5110000	5320000	5500000	4960000	4970000	5070000	19500000	20700000	21100000	142750	124470	138560	398890	373860	359210	403440	396560	394830	--	--
Hmhp003751	436.31	404.28	435.298	C25H41NO5	[M+H]+	8-O-methyltalatisamine	Alkaloids	Terpenoid alkaloids	-	A	7980000	7750000	7430000	9240000	9080000	8840000	10900000	11500000	10100000	296610	324390	289090	497070	501950	513720	202120	231700	229680	--	--
Hmhp003095	450.29	432.28	449.278	C25H39NO6	[M+H]+	Condephine	Alkaloids	Terpenoid alkaloids	7633-69-4	A	472000	419000	474000	230000	228000	247000	1600000	1570000	1600000	485850	493520	476890	1442200	1358500	1385600	2451700	2642100	2605000	C08671	--
Hmhp004556	462.29	402.26	461.278	C26H39NO6	[M+H]+	vilmorisine	Alkaloids	Terpenoid alkaloids	-	A	2120000	2170000	2030000	656000	573000	628000	9860000	9270000	9650000	26356	25035	20472	164290	169220	177330	50279	41602	44260	--	--
Hmhp002508	484.29	434.25	483.281	C25H41NO8	[M+H]+	pseudaconine	Alkaloids	Terpenoid alkaloids	38146-89-3	A	872000	918000	989000	1160000	1110000	1170000	502000	471000	566000	17432	23878	19802	5994.5	10389	6396	9	9	9	--	--
Hmhp005281	542.31	360.25	541.304	C31H43NO7	[M+H]+	vilmorine D	Alkaloids	Terpenoid alkaloids	-	A	5880000	6820000	7270000	16500000	16300000	16000000	20900000	21200000	22900000	155630	175520	154960	633250	605640	622290	480260	414700	459130	--	--
Hmhp004475	558.31	540.29	557.299	C31H43NO8	[M+H]+	Hemsleyaconitine D	Alkaloids	Terpenoid alkaloids	-	A	695000	723000	716000	2220000	2270000	2280000	193000	230000	194000	43080	45934	38696	260890	298250	307080	3635.9	6188.3	5057.3	--	--
Hmhp005580	618.33	568.29	617.318	C33H47NO10	[M+H]+	8-deacetylyunaconitine	Alkaloids	Terpenoid alkaloids	93460-55-0	A	577000	853000	846000	42000	38100	41000	25400	25400	23200	3570.4	3758.2	2757.2	9	9	9	9	9	9	--	--
pmb0484	104.1	60.1	103.091	C5H13NO	[M+H]+	Choline	Alkaloids	Alkaloids	62-49-7	B	9	9	9	9	9	9	9	9	9	5847200	5897100	5731600	4778700	4808100	4843000	3104000	3069300	3134300	C00114	ko00260,ko00564,ko01100,ko02010
pme2433	106.09	88	105.079	C4H11NO2	[M+H]+	Diethanolamine	Alkaloids	Alkaloids	111-42-2	B	9	9	9	9	9	9	9	9	9	102640	95470	102910	57120	56514	60739	28865	29009	28170	C06772	ko00564
mws0256	118.09	72.1	117.079	C5H11NO2	[M+H]+	L-Valine	Amino acids and derivatives	Amino acids and derivatives	72-18-4	A	9	9	9	9	9	9	9	9	9	3442800	3656500	3608000	1227600	1256400	1294900	461500	437700	469180	C00183	ko00280,ko00290,ko00311,ko00460,ko00770,ko00966,ko00970,ko01100,ko01110,ko01210,ko01230,ko01240,ko02010
mws0491	122.1	105	121.089	C8H11N	[M+H]+	Phenethylamine	Alkaloids	Alkaloids	64-04-0	B	9	9	9	9	9	9	9	9	9	56757	49181	48922	7768.7	9421.9	9280	71920	67737	71895	C05332	ko00360,ko01100
pme2693	131.12	114.09	130.111	C6H14N2O	[M+H]+	N-Acetylputrescine	Alkaloids	Phenolamine	18233-70-0	B	9	9	9	9	9	9	9	9	9	45338	42484	43759	3902.9	3384.7	3805.6	9	9	9	C02714	ko00330,ko01100
mws1587	132.1	86	131.095	C6H13NO2	[M+H]+	L-Norleucine	Amino acids and derivatives	Amino acids and derivatives	327-57-1	A	9	9	9	9	9	9	9	9	9	2358400	2357700	2314000	817120	875420	887490	386400	407350	415680	C01933	--
mws0227	132.1	86.2	131.095	C6H13NO2	[M+H]+	L-Leucine	Amino acids and derivatives	Amino acids and derivatives	61-90-5	A	9	9	9	9	9	9	9	9	9	2255200	2112000	2096400	700280	724960	743220	219460	229190	228260	C00123	ko00280,ko00290,ko00966,ko00970,ko01100,ko01110,ko01210,ko01230,ko02010
pme1738	138.08	95	137.071	C7H9N2O	[M+H]+	3-Carbamyl-1-methylpyridinium(1-Methylnicotinamide)	Alkaloids	Alkaloids	1005-24-9	B	9	9	9	9	9	9	9	9	9	9837.6	12420	10382	9	9	9	9	9	9	C02918	ko00760,ko01100
pme1002	138.09	103	137.084	C8H11NO	[M+H]+	L-Tyramine	Amino acids and derivatives	Amino acids and derivatives	51-67-2	A	9	9	9	9	9	9	9	9	9	342060	359350	373690	226010	226570	232830	10420	9252.2	7889.2	C00483	ko00350,ko00950,ko01100,ko01110,ko01240
mws0704	140.01	78.96	141.019	C2H8NO4P	[M-H]-	O-Phosphorylethanolamine	Alkaloids	Alkaloids	1071-23-4	B	9	9	9	9	9	9	9	9	9	3892.8	3715.4	3868.4	2471.3	2273.8	3818.9	4406.6	2992.9	3907.3	C00346	ko00563,ko00564,ko00600,ko01100
mws0103	146.06	91	145.053	C9H7NO	[M+H]+	Indole-3-carboxaldehyde	Alkaloids	Plumerane	487-89-8	B	9	9	9	9	9	9	9	9	9	28793	32462	24897	9	9	9	17335	13389	14165	C08493	--
pme0193	147.08	84	146.069	C5H10N2O3	[M+H]+	L-Glutamine	Amino acids and derivatives	Amino acids and derivatives	56-85-9	A	9	9	9	9	9	9	9	9	9	993290	1034900	958230	1206000	1135100	1123000	50114	55072	49339	C00064	ko00220,ko00230,ko00240,ko00250,ko00630,ko00750,ko00910,ko00970,ko01100,ko01230,ko01240,ko02010
pme1691	147.13	87.2	146.118	C7H16NO2	[M+H]+	Acetylcholine	Alkaloids	Alkaloids	60-31-1	B	9	9	9	9	9	9	9	9	9	37209	43667	41271	16869	19250	24118	22245	18705	18143	C01996	ko00564
mws0005	161.11	144	160.1	C10H12N2	[M+H]+	Tryptamine	Alkaloids	Plumerane	61-54-1	B	9	9	9	9	9	9	9	9	9	43150	45815	40931	7132.9	6190.5	5832.9	9	9	9	C00398	ko00380,ko00901,ko01100,ko01110
mws0102	160.04	116	161.048	C9H7NO2	[M-H]-	Indole-5-carboxylic acid	Alkaloids	Plumerane	1670-81-1	B	9	9	9	9	9	9	9	9	9	65267	66339	64736	5621.1	3595.8	5251.4	2645.6	2565.8	2355.5	--	--
mws1417	160.04	116	161.048	C9H7NO2	[M-H]-	Indole-3-carboxylic acid	Alkaloids	Plumerane	771-50-6	B	9	9	9	9	9	9	9	9	9	95419	88248	95877	6969.5	7249.4	7145.5	3262.7	4463.4	2974.1	C19837	--
mws1346	162.08	98	161.069	C6H11NO4	[M+H]+	DL-2-Aminoadipic acid	Alkaloids	Alkaloids	542-32-5	B	9	9	9	9	9	9	9	9	9	131500	134580	141220	5686.4	5909.4	9421.1	8846.3	8149.2	8633.6	C00956	ko00300,ko00310,ko00311,ko01100,ko01110,ko01210,ko01230
pme2914	161.05	99	162.053	C6H10O5	[M-H]-	3-Hydroxy-3-methylpentane-1,5-dioic acid	Amino acids and derivatives	Amino acids and derivatives	503-49-1	A	9	9	9	9	9	9	9	9	9	42958	44854	43619	9	9	9	5482	4899.1	4469	C03761	--
pme0021	166.09	120.08	165.07	C9H11NO2	[M+H]+	L-Phenylalanine	Amino acids and derivatives	Amino acids and derivatives	63-91-2	A	9	9	9	9	9	9	9	9	9	2904400	2852600	2862500	1209000	1237100	1196900	495610	502550	513280	C00079	ko00360,ko00400,ko00460,ko00940,ko00960,ko00966,ko00970,ko00998,ko01100,ko01110,ko01210,ko01230,ko02010
mws0260	175.12	116	174.112	C6H14N4O2	[M+H]+	L-Arginine	Amino acids and derivatives	Amino acids and derivatives	74-79-3	A	9	9	9	9	9	9	9	9	9	2138400	2160000	2222100	8460200	8290400	8252700	64509	59558	51029	C00062	ko00220,ko00261,ko00330,ko00472,ko00970,ko01100,ko01110,ko01230,ko02010
mws0736	189.12	86	188.116	C8H16N2O3	[M+H]+	N-Glycyl-L-leucine	Amino acids and derivatives	Amino acids and derivatives	869-19-2	A	9	9	9	9	9	9	9	9	9	34225	33650	32015	19046	19351	19686	17528	19352	20520	C02155	--
mws0018	203.22	83	202.216	C10H26N4	[M+H]+	Spermine	Alkaloids	Phenolamine	71-44-3	B	9	9	9	9	9	9	9	9	9	872990	762960	777700	677560	747640	691760	412550	482640	356730	C00750	ko00330,ko00410,ko00480,ko00770,ko01100,ko01240
mws0282	203.08	116.05	204.09	C11H12N2O2	[M-H]-	L-Tryptophan	Amino acids and derivatives	Amino acids and derivatives	73-22-3	A	9	9	9	9	9	9	9	9	9	1673000	1686000	1624400	806110	791470	816010	13384	13932	13450	C00078	ko00260,ko00380,ko00400,ko00901,ko00966,ko00970,ko00998,ko01100,ko01110,ko01210,ko01230,ko01240
mws0629	281.11	166	280.106	C13H16N2O5	[M+H]+	L-Aspartyl-L-Phenylalanine	Amino acids and derivatives	Amino acids and derivatives	13433-09-5	A	9	9	9	9	9	9	9	9	9	9756.1	10135	8680.3	8161	5093.9	5725.9	4708.9	4094.3	3525.2	--	--
Hmxp002239	298.14	255.09	297.136	C18H19NO3	[M+H]+	Apoglaziovine	Alkaloids	Aporphine alkaloids	2128-77-0	B	9	9	9	9	9	9	9	9	9	7576.1	4807.9	5632.8	3685.5	3262.9	3986.9	9	9	9	C09340	--
mws0983	326.31	62.06	325.298	C20H39NO2	[M+H]+	N-Oleoylethanolamine	Alkaloids	Alkaloids	111-58-0	B	9	9	9	9	9	9	9	9	9	16424	17288	16649	15862	16501	16426	18589	17991	17381	C20792	--
Hmwt001670	358.24	340.22	357.23	C22H31NO3	[M+H]+	12-epi-dehydronapelline	Alkaloids	Terpenoid alkaloids	-	B	9	9	9	9	9	9	9	9	9	17653	13565	15316	4559.4	4850.9	4339.1	9	9	9	--	--
Hmwt001832	360.25	342.25	359.246	C22H33NO3	[M+H]+	12-epi-napelline*	Alkaloids	Terpenoid alkaloids	110064-71-6	A	9	9	9	9	9	9	9	9	9	15813	17433	21577	13140	17929	14212	10375	11228	11545	--	--
Hmwt001851	360.25	342.25	359.246	C22H33NO3	[M+H]+	napelline*	Alkaloids	Terpenoid alkaloids	5008-52-6	A	9	9	9	9	9	9	9	9	9	12228	15593	15534	12633	14578	14191	6668.1	5885	6392.5	C08700	--
Jmhp3322	374.27	342.24	373.261	C23H35NO3	[M+H]+	hemsleyaconitine G	Alkaloids	Alkaloids	-	A	9	9	9	9	9	9	9	9	9	32707	30661	36438	149430	140610	144050	149890	138650	126840	--	--
Jmhp2003	376.25	358.23	375.24	C22H33NO4	[M+H]+	Vilmorrianine G	Alkaloids	Alkaloids	-	A	9	9	9	9	9	9	9	9	9	21322	19054	14043	13232	13402	19569	14501	13481	12566	--	--
Hmwt001730	376.25	358.24	375.24	C22H33NO4	[M+H]+	turupellin	Alkaloids	Terpenoid alkaloids	-	B	9	9	9	9	9	9	9	9	9	37954	46792	32128	27329	20343	25369	9	9	9	--	--
Hmhp003005	392.24	374.23	391.237	C22H33NO5	[M+H]+	Heteratisine	Alkaloids	Terpenoid alkaloids	3328-84-5	A	9	9	9	9	9	9	9	9	9	30115	35618	43954	441470	455590	481860	224090	265520	224360	C08686	--
Hmwt003174	402.26	384.25	401.254	C24H35NO4	[M+H]+	11-acetyllepenine	Alkaloids	Terpenoid alkaloids	-	B	9	9	9	9	9	9	9	9	9	9	9	9	3077.9	3959.2	2813.7	58382	60402	49624	--	--
Jmhp2028	408.27	390.24	407.267	C23H37NO5	[M+H]+	isotalatizidine	Alkaloids	Terpenoid alkaloids	7633-68-3	A	9	9	9	9	9	9	9	9	9	7749	7911.8	5162.7	30432	32147	32587	11876	13241	12579	--	--
Hmwt003145	420.27	388.25	419.263	C24H38NO5+	[M+H]+	Szechenyianine F	Alkaloids	Terpenoid alkaloids	-	A	9	9	9	9	9	9	9	9	9	11951	12001	8834.9	42689	39859	37608	49331	51522	54973	--	--
Hmwt002972	422.29	390.26	421.28	C24H39NO5	[M+H]+	Acoapetaludine B	Alkaloids	Terpenoid alkaloids	-	A	9	9	9	9	9	9	9	9	9	2509300	2339400	2307400	4863900	5013900	5330000	622640	576390	601410	--	--
Hmhp005295	432.27	354.24	431.265	C25H37NO5	[M+H]+	vilmoritine	Alkaloids	Terpenoid alkaloids	-	A	9	9	9	9	9	9	9	9	9	9	9	9	20689	15910	20695	11848	11038	8463.2	--	--
Hmwt002541	434.25	402.23	433.244	C24H35NO6	[M+H]+	Lasiandroline	Alkaloids	Terpenoid alkaloids	-	A	9	9	9	9	9	9	9	9	9	6563.8	9773.2	10065	9	9	9	9	9	9	--	--
Hmhp002706	438.28	406.26	437.275	C24H39NO6	[M+H]+	Subcusine	Alkaloids	Terpenoid alkaloids	-	A	9	9	9	9	9	9	9	9	9	23794	25106	24626	23528	22422	22654	2059.2	2926.3	2723.2	--	--
Jmhp3335	450.33	418.26	449.31	C26H43NO5	[M+H]+	columbidine	Alkaloids	Alkaloids	95690-58-7	A	9	9	9	9	9	9	9	9	9	238090	227700	201700	186470	182630	196330	134790	142110	138240	--	--
Hmwt003746	464.3	432.28	463.289	C26H41NO6	[M+H]+	Acoapetaludine C	Alkaloids	Terpenoid alkaloids	-	A	9	9	9	9	9	9	9	9	9	888020	886020	891240	2354900	2304000	2273600	2401000	2434900	2286400	--	--
Hmwt005433	512.3	480.27	511.294	C30H41NO6	[M+H]+	Acoapetaludine F	Alkaloids	Terpenoid alkaloids	-	A	9	9	9	9	9	9	9	9	9	12177	11743	7227.3	114690	124270	111700	21823	21787	21013	--	--
Hmhp005881	556.33	404.28	555.318	C32H45NO7	[M+H]+	Hemsleyaconitine A	Alkaloids	Terpenoid alkaloids	-	A	9	9	9	9	9	9	9	9	9	398860	425100	379210	1365300	1288700	1326000	469980	484700	451990	--	--
Hmhp005656	556.33	374.27	555.321	C32H45NO7	[M+H]+	18-dehydroxygeniculatin	Alkaloids	Terpenoid alkaloids	-	A	9	9	9	9	9	9	9	9	9	541460	572350	560380	2922800	3037100	2766700	374700	430990	406290	--	--
Hmhp005206	572.32	390.27	571.315	C32H45NO8	[M+H]+	14-benzoylpseudaconine	Alkaloids	Terpenoid alkaloids	-	A	9	9	9	9	9	9	9	9	9	30513	30707	27741	20006	25608	20971	14134	16184	16709	--	--
Hmhp005591	586.34	404.28	585.33	C33H47NO8	[M+H]+	acoforesticine	Alkaloids	Terpenoid alkaloids	110011-76-2	A	9	9	9	9	9	9	9	9	9	3871000	4295700	3929400	7398700	7640200	7187500	1082400	1115200	1077900	--	--
Hmhp006306	598.34	416.28	597.331	C34H47NO8	[M+H]+	geniculatine C	Alkaloids	Terpenoid alkaloids	-	A	9	9	9	9	9	9	9	9	9	207210	207410	195510	3221800	3215000	3176100	1868200	1760600	2024700	--	--
Hmhp004420	616.31	434.25	615.302	C33H45NO10	[M+H]+	Hypaconitine	Alkaloids	Terpenoid alkaloids	6900-87-4	A	9	9	9	9	9	9	9	9	9	2268.7	2482.1	2347.5	24254	18208	23240	9	9	9	C08688	--
Hmwt004576	618.33	568.29	617.321	C33H47NO10	[M+H]+	14-benzoyl-8-O-methyl-aconine	Alkaloids	Terpenoid alkaloids	93772-68-0	A	9	9	9	9	9	9	9	9	9	4323.8	4318.7	3073.1	9	9	9	9	9	9	--	--
Jmhp6310	628.35	446.29	627.34	C35H49NO9	[M+H]+	Vilmorrianine C	Alkaloids	Alkaloids	-	A	9	9	9	9	9	9	9	9	9	93216	86093	91506	2710700	2738500	2667800	3274500	3048100	3190800	--	--
Hmhp006266	628.35	446.29	627.341	C35H49NO9	[M+H]+	vilmorrianine C	Alkaloids	Terpenoid alkaloids	73870-35-6	A	9	9	9	9	9	9	9	9	9	91924	85732	85663	2697700	2638600	2651600	3104300	3139800	3153900	--	--
Hmhp004998	632.31	572.28	631.299	C33H45NO11	[M+H]+	Mesaconitine	Alkaloids	Terpenoid alkaloids	2752-64-9	A	9	9	9	9	9	9	9	9	9	27297	29745	25440	9	9	9	9	9	9	C08698	--
Hmhp006698	644.34	584.32	643.336	C35H49NO10	[M+H]+	vilmorrianine A	Alkaloids	Terpenoid alkaloids	-	A	9	9	9	9	9	9	9	9	9	2091.9	2748.7	2131	11168	8982.6	12284	1480.7	1360.5	820.18	--	--
Hmhp006012	646.32	586.3	645.312	C34H47NO11	[M+H]+	Aconitine	Alkaloids	Terpenoid alkaloids	302-27-2	A	9	9	9	9	9	9	9	9	9	257020	272250	261190	15894	16025	17053	3440.3	3442.7	3318.5	C06091	ko00904
Jmhp6314	660.34	600.32	659.33	C35H49NO11	[M+H]+	Vilmorrianine B	Alkaloids	Alkaloids	-	A	9	9	9	9	9	9	9	9	9	1476800	1484100	1494100	233610	209030	219540	39989	38344	37526	--	--
Hmhp006314	660.34	600.32	659.332	C35H49NO11	[M+H]+	yunnaconitine	Alkaloids	Terpenoid alkaloids	70578-24-4	A	9	9	9	9	9	9	9	9	9	1401100	1400100	1409500	221930	218780	241440	36288	35951	35751	--	--
Hmhp005736	662.31	602.3	661.307	C34H47NO12	[M+H]+	10-Hydroxyaconitine	Alkaloids	Terpenoid alkaloids	41849-35-8	B	9	9	9	9	9	9	9	9	9	80617	91186	91084	12914	17178	19838	1887.4	2346.7	3259.1	--	--
Hmhp005952	676.33	616.31	675.322	C35H49NO12	[M+H]+	Jesaconitine	Alkaloids	Terpenoid alkaloids	16298-90-1	A	9	9	9	9	9	9	9	9	9	12381	10586	12401	9	9	9	9	9	9	C08692	--
pmp001287	120.08	103.05	119.073	C8H9N	[M+H]+	N-Benzylmethylene isomethylamine	Alkaloids	Alkaloids	-	A	2230000	2400000	2300000	3350000	3300000	3220000	684000	705000	737000	9	9	9	9	9	9	9	9	9	--	--
pmp001198	132.1	57.1	131.095	C6H13NO2	[M+H]+	6-Deoxyfagomine	Alkaloids	Alkaloids	197449-09-5	A	3250000	3090000	3680000	712000	519000	499000	1770000	1740000	1830000	9	9	9	9	9	9	9	9	9	--	--
mws4002	154.09	137	153.079	C8H11NO2	[M+H]+	Dopamine	Alkaloids	Alkaloids	51-61-6	A	876000	987000	912000	2000000	2200000	1990000	11800	12900	11000	9	9	9	9	9	9	9	9	9	C03758	ko00350,ko00950,ko00965,ko01100,ko01110
pmp000455	272.13	255.1	271.121	C16H17NO3	[M+H]+	Higenamine	Alkaloids	Isoquinoline alkaloids	5843-65-2	A	10500000	10100000	10300000	1280000	1420000	1280000	54700	56200	59400	9	9	9	9	9	9	9	9	9	C06346	--
pmp000463	314.18	299.1	313.168	C19H23NO3	[M+H]+	Lotusine	Alkaloids	Isoquinoline alkaloids	6871-67-6	A	10200000	10700000	10100000	260000	246000	250000	47700	40200	47100	9	9	9	9	9	9	9	9	9	C17567	--
pmp000737	314.18	269.12	314.158	C19H24NO3+	[M]+	Magnocurarine	Alkaloids	Isoquinoline alkaloids	6801-40-7	A	46800000	45600000	45600000	3280000	3170000	3280000	857000	884000	825000	9	9	9	9	9	9	9	9	9	C16991	--
pmp000927	330.17	299.13	329.163	C19H23NO4	[M+H]+	Reticuline	Alkaloids	Alkaloids	485-19-8	A	2060000	2090000	2040000	10600	9560	15300	5350	2290	6300	9	9	9	9	9	9	9	9	9	C02105	ko00950,ko01100,ko01110
pmp000541	342.17	297.11	341.163	C20H23NO4	[M+H]+	Corydine	Alkaloids	Alkaloids	476-69-7	A	13100000	13800000	13800000	758000	726000	719000	226000	231000	224000	9	9	9	9	9	9	9	9	9	--	--
pmb2211	343.3	240.7	342.288	C19H38N2O3	[M+H]+	Cocamidopropyl betaine	Alkaloids	Alkaloids	4292/10/8	A	301000	305000	304000	290000	282000	291000	1870000	1870000	1840000	9	9	9	9	9	9	9	9	9	--	--
Hmhp005215b	372.22	354.21	371.209	C22H29NO4	[M+H]+	vilmorine C	Alkaloids	Terpenoid alkaloids	-	A	185000	175000	161000	99100	96700	104000	21700000	22600000	22500000	9	9	9	9	9	9	9	9	9	--	--
Hmhp002003	376.25	358.24	375.239	C22H33NO4	[M+H]+	karakanine	Alkaloids	Terpenoid alkaloids	50656-90-1	A	1140000	1160000	1200000	775000	809000	840000	1990000	2000000	1990000	9	9	9	9	9	9	9	9	9	--	--
Hmhp002146	392.24	374.23	391.234	C22H33NO5	[M+H]+	pengshenine B	Alkaloids	Terpenoid alkaloids	-	A	666000	616000	680000	231000	224000	209000	2830000	2920000	2850000	9	9	9	9	9	9	9	9	9	--	--
Hmhp002366	408.27	360.27	407.267	C23H37NO5	[M+H]+	cammaconine	Alkaloids	Terpenoid alkaloids	32152-70-8	A	5980	6470	9290	2960	4150	3290	6510	8420	8000	9	9	9	9	9	9	9	9	9	C08666	--
Hmhp005295b	432.27	354.24	431.265	C25H37NO5	[M+H]+	vilmoritine	Alkaloids	Terpenoid alkaloids	-	A	74300	73300	71000	189000	194000	194000	1080000	1090000	1070000	9	9	9	9	9	9	9	9	9	--	--
Hmhp005881b	556.33	404.28	555.318	C32H45NO7	[M+H]+	Hemsleyaconitine A	Alkaloids	Terpenoid alkaloids	-	A	8780000	8800000	8850000	4230000	4240000	4100000	2900000	2930000	2950000	9	9	9	9	9	9	9	9	9	--	--
Hmhp005656b	556.33	374.27	555.321	C32H45NO7	[M+H]+	18-dehydroxygeniculatin	Alkaloids	Terpenoid alkaloids	-	A	74700000	75200000	74000000	59400000	58800000	59000000	31600000	32600000	32800000	9	9	9	9	9	9	9	9	9	--	--
Hmhp005206b	572.32	390.27	571.315	C32H45NO8	[M+H]+	14-benzoylpseudaconine	Alkaloids	Terpenoid alkaloids	-	A	23400000	23900000	24100000	47500000	47500000	46800000	64200000	64800000	65700000	9	9	9	9	9	9	9	9	9	--	--
Hmhp005591b	586.34	404.28	585.33	C33H47NO8	[M+H]+	acoforesticine	Alkaloids	Terpenoid alkaloids	110011-76-2	A	1230000	1200000	1220000	1100000	1090000	1090000	651000	659000	656000	9	9	9	9	9	9	9	9	9	--	--
Hmhp004943	588.32	165.05	587.31	C32H45NO9	[M+H]+	Hemsleyaconitine B	Alkaloids	Terpenoid alkaloids	-	A	53200	46100	52800	16600	14800	16100	9	9	9	9	9	9	9	9	9	9	9	9	--	--
Hmhp006306b	598.34	416.28	597.331	C34H47NO8	[M+H]+	geniculatine C	Alkaloids	Terpenoid alkaloids	-	A	48100000	48700000	48400000	78600000	76600000	77900000	82400000	84200000	84300000	9	9	9	9	9	9	9	9	9	--	--
Hmhp005619	602.33	165.05	601.324	C33H47NO9	[M+H]+	14-O-veratroylneoline	Alkaloids	Terpenoid alkaloids	-	A	474000	536000	570000	145000	139000	149000	9	9	9	9	9	9	9	9	9	9	9	9	--	--
Hmhp006114b	602.33	584.32	601.325	C33H47NO9	[M+H]+	Austroconitine B	Alkaloids	Terpenoid alkaloids	-	A	258000	266000	262000	46000	47900	53200	9	9	9	9	9	9	9	9	9	9	9	9	--	--
Hmhp006266b	628.35	446.29	627.341	C35H49NO9	[M+H]+	vilmorrianine C	Alkaloids	Terpenoid alkaloids	73870-35-6	A	31500000	31100000	32100000	89700000	89400000	87700000	146000000	146000000	148000000	9	9	9	9	9	9	9	9	9	--	--
