# Supplementary material for: Metabolomics and microbiome reveal potential root microbiota affecting the alkaloidal metabolome in Aconitum vilmorinianum Kom
Source: BMC Microbiol. 2022 Mar 9;22:70. doi: 10.1186/s12866-022-02486-1 (PMC8905797; doi:10.1186/s12866-022-02486-1)
Supplement: Supplementary file 7 — Additional file 7: Supplementary Table S2. The differential metabolites (Luquan vs Weixi). [file 12866_2022_2486_MOESM7_ESM.xlsx]

## Sheet: Sheet1
Supplementary Table S2. The differential metabolites (Luquan vs Weixi)
Index	Formula	Compounds	Class I	Class II	CAS	Level	AR1a	AR1b	AR1c	LR1a	LR1b	LR1c	FR1a	FR1b	FR1c	AR2a	AR2b	AR2c	LR2a	LR2b	LR2c	FR2a	FR2b	FR2c	VIP	p_value	FDR	Fold_Change	Log2FC	Type
Hmhp003687	C22H33NO2	denudatine	Alkaloids	Terpenoid alkaloids	26166-37-0	A	4410000	4630000	4430000	3220000	3210000	3180000	13800000	13200000	13200000	128030	130680	115710	109050	121360	97824	273360	277880	274150	1.06488	0.0026967	0.00655788	0.0241473	-5.37199	down
Hmhp002330	C21H31NO4	N-deethyl-N-19-didehydrosachaconitine	Alkaloids	Terpenoid alkaloids	-	A	8160000	8130000	8090000	1950000	1950000	1940000	3280000	3500000	3550000	176730	167640	184210	88031	93283	89953	30253	32969	35395	1.05817	0.00147705	0.00410548	0.0221569	-5.4961	down
Hmhp002187	C21H33NO4	16β-hydroxycardiopetaline	Alkaloids	Terpenoid alkaloids	-	A	1790000	1770000	1790000	1070000	1010000	996000	2580000	2390000	2510000	78947	84893	81008	95913	105680	106030	58016	47152	74082	1.08722	4.62114e-05	0.000260243	0.0460028	-4.44213	down
Hmhp003322	C22H32NO4+	vilmoridine	Alkaloids	Terpenoid alkaloids	-	A	5870000	5760000	6620000	4510000	3990000	4260000	9490000	9460000	10000000	33293	28971	29582	138120	129160	130420	153770	138520	125670	1.07491	3.59762e-05	0.000226438	0.0151352	-6.04595	down
Hmhp003296	C23H37NO4	sachaconitine	Alkaloids	Terpenoid alkaloids	-	A	48500000	49500000	49800000	41800000	40700000	41700000	16700000	16900000	16900000	1357100	1489200	1481400	3172900	3165700	3567100	290150	285250	276130	1.00766	0.000108246	0.000463291	0.046775	-4.41812	down
Hmhp001543	C22H35NO5	columbianine	Alkaloids	Terpenoid alkaloids	90579-23-0	A	32800000	34400000	33600000	37700000	36200000	36400000	21600000	22500000	22000000	1754500	1772100	1865700	1395600	1311400	1361200	116530	126240	123280	1.01099	8.5817e-07	1.5304e-05	0.0354493	-4.8181	down
Hmhp003878	C23H35NO5	nevadenine	Alkaloids	Terpenoid alkaloids	100458-94-4	A	14600000	14300000	15200000	6020000	6440000	6010000	35600000	36400000	36800000	35638	38478	36120	173670	202460	194310	183370	185160	190090	1.06112	0.00292308	0.00665467	0.0072317	-7.11145	down
Hmhp003932	C24H39NO4	8-O-methylsachaconitine	Alkaloids	Terpenoid alkaloids	-	A	15000000	15000000	15400000	5970000	6280000	6260000	35800000	36700000	37500000	32627	29768	32859	211060	213420	193250	188740	194570	209600	1.05461	0.00285194	0.00663387	0.00750902	-7.05716	down
Hmhp002253	C24H37NO6	N-desethyl-N-formyl-8-O-methyltalatisamine	Alkaloids	Terpenoid alkaloids	-	A	5110000	5320000	5500000	4960000	4970000	5070000	19500000	20700000	21100000	142750	124470	138560	398890	373860	359210	403440	396560	394830	1.04671	0.00455307	0.008918	0.0296278	-5.07691	down
Hmhp003751	C25H41NO5	8-O-methyltalatisamine	Alkaloids	Terpenoid alkaloids	-	A	7980000	7750000	7430000	9240000	9080000	8840000	10900000	11500000	10100000	296610	324390	289090	497070	501950	513720	202120	231700	229680	1.0952	5.47094e-08	2.92695e-06	0.0372655	-4.74601	down
Hmhp005281	C31H43NO7	vilmorine D	Alkaloids	Terpenoid alkaloids	-	A	5880000	6820000	7270000	16500000	16300000	16000000	20900000	21200000	22900000	155630	175520	154960	633250	605640	622290	480260	414700	459130	1.05826	0.000177152	0.000702048	0.0276697	-5.17555	down
pmb0484	C5H13NO	Choline	Alkaloids	Alkaloids	62-49-7	B	9	9	9	9	9	9	9	9	9	5847200	5897100	5731600	4778700	4808100	4843000	3104000	3069300	3134300	1.11018	2.92593e-06	3.13074e-05	508806	18.9568	up
pme2433	C4H11NO2	Diethanolamine	Alkaloids	Alkaloids	111-42-2	B	9	9	9	9	9	9	9	9	9	102640	95470	102910	57120	56514	60739	28865	29009	28170	1.10677	0.00033035	0.00121888	6931.32	12.7589	up
mws0256	C5H11NO2	L-Valine	Amino acids and derivatives	Amino acids and derivatives	72-18-4	A	9	9	9	9	9	9	9	9	9	3442800	3656500	3608000	1227600	1256400	1294900	461500	437700	469180	1.10502	0.00544428	0.0104025	195736	17.5785	up
mws0491	C8H11N	Phenethylamine	Alkaloids	Alkaloids	64-04-0	B	9	9	9	9	9	9	9	9	9	56757	49181	48922	7768.7	9421.9	9280	71920	67737	71895	1.09622	0.00142287	0.00410548	4850.4	12.2439	up
mws1587	C6H13NO2	L-Norleucine	Amino acids and derivatives	Amino acids and derivatives	327-57-1	A	9	9	9	9	9	9	9	9	9	2358400	2357700	2314000	817120	875420	887490	386400	407350	415680	1.10623	0.00341907	0.00717335	133575	17.0273	up
mws0227	C6H13NO2	L-Leucine	Amino acids and derivatives	Amino acids and derivatives	61-90-5	A	9	9	9	9	9	9	9	9	9	2255200	2112000	2096400	700280	724960	743220	219460	229190	228260	1.10321	0.00726294	0.0133989	114926	16.8103	up
pme1002	C8H11NO	L-Tyramine	Amino acids and derivatives	Amino acids and derivatives	51-67-2	A	9	9	9	9	9	9	9	9	9	342060	359350	373690	226010	226570	232830	10420	9252.2	7889.2	1.07748	0.00458402	0.008918	22075	14.4301	up
mws0704	C2H8NO4P	O-Phosphorylethanolamine	Alkaloids	Alkaloids	1071-23-4	B	9	9	9	9	9	9	9	9	9	3892.8	3715.4	3868.4	2471.3	2273.8	3818.9	4406.6	2992.9	3907.3	1.10906	5.54219e-07	1.28109e-05	387.005	8.59621	up
pme0193	C5H10N2O3	L-Glutamine	Amino acids and derivatives	Amino acids and derivatives	56-85-9	A	9	9	9	9	9	9	9	9	9	993290	1034900	958230	1206000	1135100	1123000	50114	55072	49339	1.09143	0.00277492	0.00659814	81543.8	16.3153	up
pme1691	C7H16NO2	Acetylcholine	Alkaloids	Alkaloids	60-31-1	B	9	9	9	9	9	9	9	9	9	37209	43667	41271	16869	19250	24118	22245	18705	18143	1.10826	7.07421e-05	0.000315392	2981.2	11.5417	up
mws0102	C9H7NO2	Indole-5-carboxylic acid	Alkaloids	Plumerane	1670-81-1	B	9	9	9	9	9	9	9	9	9	65267	66339	64736	5621.1	3595.8	5251.4	2645.6	2565.8	2355.5	1.06653	0.0463883	0.0557702	2696.01	11.3966	up
mws1417	C9H7NO2	Indole-3-carboxylic acid	Alkaloids	Plumerane	771-50-6	B	9	9	9	9	9	9	9	9	9	95419	88248	95877	6969.5	7249.4	7145.5	3262.7	4463.4	2974.1	1.07073	0.045952	0.0557702	3847.02	11.9095	up
mws1346	C6H11NO4	DL-2-Aminoadipic acid	Alkaloids	Alkaloids	542-32-5	B	9	9	9	9	9	9	9	9	9	131500	134580	141220	5686.4	5909.4	9421.1	8846.3	8149.2	8633.6	1.07659	0.0458299	0.0557702	5604.27	12.4523	up
pme0021	C9H11NO2	L-Phenylalanine	Amino acids and derivatives	Amino acids and derivatives	63-91-2	A	9	9	9	9	9	9	9	9	9	2904400	2852600	2862500	1209000	1237100	1196900	495610	502550	513280	1.10656	0.00241396	0.00600684	170049	17.3756	up
mws0260	C6H14N4O2	L-Arginine	Amino acids and derivatives	Amino acids and derivatives	74-79-3	A	9	9	9	9	9	9	9	9	9	2138400	2160000	2222100	8460200	8290400	8252700	64509	59558	51029	1.07677	0.0219043	0.0315167	391344	18.5781	up
mws0736	C8H16N2O3	N-Glycyl-L-leucine	Amino acids and derivatives	Amino acids and derivatives	869-19-2	A	9	9	9	9	9	9	9	9	9	34225	33650	32015	19046	19351	19686	17528	19352	20520	1.10926	7.76033e-06	6.38735e-05	2658.93	11.3766	up
mws0018	C10H26N4	Spermine	Alkaloids	Phenolamine	71-44-3	B	9	9	9	9	9	9	9	9	9	872990	762960	777700	677560	747640	691760	412550	482640	356730	1.10986	5.19451e-06	4.68352e-05	71389.3	16.1234	up
mws0282	C11H12N2O2	L-Tryptophan	Amino acids and derivatives	Amino acids and derivatives	73-22-3	A	9	9	9	9	9	9	9	9	9	1673000	1686000	1624400	806110	791470	816010	13384	13932	13450	1.06664	0.00840267	0.0147391	91824.1	16.4866	up
mws0629	C13H16N2O5	L-Aspartyl-L-Phenylalanine	Amino acids and derivatives	Amino acids and derivatives	13433-09-5	A	9	9	9	9	9	9	9	9	9	9756.1	10135	8680.3	8161	5093.9	5725.9	4708.9	4094.3	3525.2	1.10704	4.98722e-05	0.000266816	739.267	9.52995	up
mws0983	C20H39NO2	N-Oleoylethanolamine	Alkaloids	Alkaloids	111-58-0	B	9	9	9	9	9	9	9	9	9	16424	17288	16649	15862	16501	16426	18589	17991	17381	1.11056	7.98929e-12	8.54855e-10	1890.26	10.8844	up
Hmwt001832	C22H33NO3	12-epi-napelline*	Alkaloids	Terpenoid alkaloids	110064-71-6	A	9	9	9	9	9	9	9	9	9	15813	17433	21577	13140	17929	14212	10375	11228	11545	1.10948	2.16189e-06	2.89153e-05	1645.09	10.6839	up
Hmwt001851	C22H33NO3	napelline*	Alkaloids	Terpenoid alkaloids	5008-52-6	A	9	9	9	9	9	9	9	9	9	12228	15593	15534	12633	14578	14191	6668.1	5885	6392.5	1.10741	2.84733e-05	0.000190415	1280.28	10.3222	up
Jmhp3322	C23H35NO3	hemsleyaconitine G	Alkaloids	Alkaloids	-	A	9	9	9	9	9	9	9	9	9	32707	30661	36438	149430	140610	144050	149890	138650	126840	1.10474	0.000407182	0.00140543	11719.5	13.5166	up
Jmhp2003	C22H33NO4	Vilmorrianine G	Alkaloids	Alkaloids	-	A	9	9	9	9	9	9	9	9	9	21322	19054	14043	13232	13402	19569	14501	13481	12566	1.10993	5.98639e-07	1.28109e-05	1742.84	10.7672	up
Hmhp003005	C22H33NO5	Heteratisine	Alkaloids	Terpenoid alkaloids	3328-84-5	A	9	9	9	9	9	9	9	9	9	30115	35618	43954	441470	455590	481860	224090	265520	224360	1.09772	0.00400197	0.00807945	27192.3	14.7309	up
Jmhp2028	C23H37NO5	isotalatizidine	Alkaloids	Terpenoid alkaloids	7633-68-3	A	9	9	9	9	9	9	9	9	9	7749	7911.8	5162.7	30432	32147	32587	11876	13241	12579	1.10267	0.00191854	0.00488772	1897.35	10.8898	up
Hmwt003145	C24H38NO5+	Szechenyianine F	Alkaloids	Terpenoid alkaloids	-	A	9	9	9	9	9	9	9	9	9	11951	12001	8834.9	42689	39859	37608	49331	51522	54973	1.10272	0.000514205	0.00168644	3811.96	11.8963	up
Hmwt002972	C24H39NO5	Acoapetaludine B	Alkaloids	Terpenoid alkaloids	-	A	9	9	9	9	9	9	9	9	9	2509300	2339400	2307400	4863900	5013900	5330000	622640	576390	601410	1.10518	0.0033206	0.00710609	298325	18.1865	up
Hmhp002706	C24H39NO6	Subcusine	Alkaloids	Terpenoid alkaloids	-	A	9	9	9	9	9	9	9	9	9	23794	25106	24626	23528	22422	22654	2059.2	2926.3	2723.2	1.08728	0.00151848	0.00410548	1849.86	10.8532	up
Jmhp3335	C26H43NO5	columbidine	Alkaloids	Alkaloids	95690-58-7	A	9	9	9	9	9	9	9	9	9	238090	227700	201700	186470	182630	196330	134790	142110	138240	1.11017	5.16425e-07	1.28109e-05	20346.4	14.3125	up
Hmwt003746	C26H41NO6	Acoapetaludine C	Alkaloids	Terpenoid alkaloids	-	A	9	9	9	9	9	9	9	9	9	888020	886020	891240	2354900	2304000	2273600	2401000	2434900	2286400	1.10917	6.0363e-05	0.000303268	206421	17.6552	up
Hmwt005433	C30H41NO6	Acoapetaludine F	Alkaloids	Terpenoid alkaloids	-	A	9	9	9	9	9	9	9	9	9	12177	11743	7227.3	114690	124270	111700	21823	21787	21013	1.09365	0.0190641	0.0287304	5511.49	12.4282	up
Hmhp005881	C32H45NO7	Hemsleyaconitine A	Alkaloids	Terpenoid alkaloids	-	A	9	9	9	9	9	9	9	9	9	398860	425100	379210	1365300	1288700	1326000	469980	484700	451990	1.10837	0.00118004	0.00350735	81356	16.312	up
Hmhp005656	C32H45NO7	18-dehydroxygeniculatin	Alkaloids	Terpenoid alkaloids	-	A	9	9	9	9	9	9	9	9	9	541460	572350	560380	2922800	3037100	2766700	374700	430990	406290	1.10474	0.0130224	0.0217718	143368	17.1294	up
Hmhp005206	C32H45NO8	14-benzoylpseudaconine	Alkaloids	Terpenoid alkaloids	-	A	9	9	9	9	9	9	9	9	9	30513	30707	27741	20006	25608	20971	14134	16184	16709	1.10921	5.25254e-06	4.68352e-05	2500.9	11.2882	up
Hmhp005591	C33H47NO8	acoforesticine	Alkaloids	Terpenoid alkaloids	110011-76-2	A	9	9	9	9	9	9	9	9	9	3871000	4295700	3929400	7398700	7640200	7187500	1082400	1115200	1077900	1.10652	0.00182543	0.00476391	464173	18.8243	up
Hmhp006306	C34H47NO8	geniculatine C	Alkaloids	Terpenoid alkaloids	-	A	9	9	9	9	9	9	9	9	9	207210	207410	195510	3221800	3215000	3176100	1868200	1760600	2024700	1.0996	0.00364669	0.00750376	196007	17.5805	up
Jmhp6310	C35H49NO9	Vilmorrianine C	Alkaloids	Alkaloids	-	A	9	9	9	9	9	9	9	9	9	93216	86093	91506	2710700	2738500	2667800	3274500	3048100	3190800	1.08921	0.0032302	0.00706803	221003	17.7537	up
Hmhp006266	C35H49NO9	vilmorrianine C	Alkaloids	Terpenoid alkaloids	73870-35-6	A	9	9	9	9	9	9	9	9	9	91924	85732	85663	2697700	2638600	2651600	3104300	3139800	3153900	1.08897	0.00323676	0.00706803	217892	17.7333	up
Hmhp006698	C35H49NO10	vilmorrianine A	Alkaloids	Terpenoid alkaloids	-	A	9	9	9	9	9	9	9	9	9	2091.9	2748.7	2131	11168	8982.6	12284	1480.7	1360.5	820.18	1.08367	0.014764	0.0239355	531.699	9.05446	up
Hmhp006012	C34H47NO11	Aconitine	Alkaloids	Terpenoid alkaloids	302-27-2	A	9	9	9	9	9	9	9	9	9	257020	272250	261190	15894	16025	17053	3440.3	3442.7	3318.5	1.05687	0.0563102	0.0640978	10489.3	13.3566	up
Jmhp6314	C35H49NO11	Vilmorrianine B	Alkaloids	Alkaloids	-	A	9	9	9	9	9	9	9	9	9	1476800	1484100	1494100	233610	209030	219540	39989	38344	37526	1.08732	0.0338248	0.0441373	64605.4	15.9794	up
Hmhp006314	C35H49NO11	yunnaconitine	Alkaloids	Terpenoid alkaloids	70578-24-4	A	9	9	9	9	9	9	9	9	9	1401100	1400100	1409500	221930	218780	241440	36288	35951	35751	1.08705	0.0316631	0.0423494	61738.8	15.9139	up
Hmhp005736	C34H47NO12	10-Hydroxyaconitine	Alkaloids	Terpenoid alkaloids	41849-35-8	B	9	9	9	9	9	9	9	9	9	80617	91186	91084	12914	17178	19838	1887.4	2346.7	3259.1	1.06921	0.0274448	0.0376486	3954.45	11.9493	up
pmp001287	C8H9N	N-Benzylmethylene isomethylamine	Alkaloids	Alkaloids	-	A	2230000	2400000	2300000	3350000	3300000	3220000	684000	705000	737000	9	9	9	9	9	9	9	9	9	1.10827	0.000520118	0.00168644	4.27983e-06	-17.834	down
pmp001198	C6H13NO2	6-Deoxyfagomine	Alkaloids	Alkaloids	197449-09-5	A	3250000	3090000	3680000	712000	519000	499000	1770000	1740000	1830000	9	9	9	9	9	9	9	9	9	1.10796	0.00153476	0.00410548	4.73961e-06	-17.6868	down
mws4002	C8H11NO2	Dopamine	Alkaloids	Alkaloids	51-61-6	A	876000	987000	912000	2000000	2200000	1990000	11800	12900	11000	9	9	9	9	9	9	9	9	9	1.06483	0.00990846	0.0168287	8.9993e-06	-16.7618	down
pmp000455	C16H17NO3	Higenamine	Alkaloids	Isoquinoline alkaloids	5843-65-2	A	10500000	10100000	10300000	1280000	1420000	1280000	54700	56200	59400	9	9	9	9	9	9	9	9	9	1.08008	0.0421405	0.0524306	2.31096e-06	-18.7231	down
pmp000463	C19H23NO3	Lotusine	Alkaloids	Isoquinoline alkaloids	6871-67-6	A	10200000	10700000	10100000	260000	246000	250000	47700	40200	47100	9	9	9	9	9	9	9	9	9	1.07265	0.0704423	0.0761346	2.5399e-06	-18.5868	down
pmp000737	C19H24NO3+	Magnocurarine	Alkaloids	Isoquinoline alkaloids	6801-40-7	A	46800000	45600000	45600000	3280000	3170000	3280000	857000	884000	825000	9	9	9	9	9	9	9	9	9	1.09808	0.0523188	0.060849	5.38936e-07	-20.8234	down
pmp000927	C19H23NO4	Reticuline	Alkaloids	Alkaloids	485-19-8	A	2060000	2090000	2040000	10600	9560	15300	5350	2290	6300	9	9	9	9	9	9	9	9	9	1.02328	0.0775943	0.0813979	1.2982e-05	-16.2331	down
pmp000541	C20H23NO4	Corydine	Alkaloids	Alkaloids	476-69-7	A	13100000	13800000	13800000	758000	726000	719000	226000	231000	224000	9	9	9	9	9	9	9	9	9	1.09327	0.0573541	0.0645989	1.85848e-06	-19.0374	down
pmb2211	C19H38N2O3	Cocamidopropyl betaine	Alkaloids	Alkaloids	4292/10/8	A	301000	305000	304000	290000	282000	291000	1870000	1870000	1840000	9	9	9	9	9	9	9	9	9	1.10203	0.0139539	0.0229702	1.10159e-05	-16.4701	down
Hmhp005215b	C22H29NO4	vilmorine C	Alkaloids	Terpenoid alkaloids	-	A	185000	175000	161000	99100	96700	104000	21700000	22600000	22500000	9	9	9	9	9	9	9	9	9	1.05839	0.0760774	0.0805968	1.19786e-06	-19.6711	down
Hmhp002003	C22H33NO4	karakanine	Alkaloids	Terpenoid alkaloids	50656-90-1	A	1140000	1160000	1200000	775000	809000	840000	1990000	2000000	1990000	9	9	9	9	9	9	9	9	9	1.10923	6.73001e-05	0.000313092	6.80444e-06	-17.1651	down
Hmhp002146	C22H33NO5	pengshenine B	Alkaloids	Terpenoid alkaloids	-	A	666000	616000	680000	231000	224000	209000	2830000	2920000	2850000	9	9	9	9	9	9	9	9	9	1.10037	0.0159615	0.0251159	7.21539e-06	-17.0805	down
Hmhp002366	C23H37NO5	cammaconine	Alkaloids	Terpenoid alkaloids	32152-70-8	A	5980	6470	9290	2960	4150	3290	6510	8420	8000	9	9	9	9	9	9	9	9	9	1.10718	4.01977e-05	0.000238953	0.00147086	-9.40913	down
Hmhp005295b	C25H37NO5	vilmoritine	Alkaloids	Terpenoid alkaloids	-	A	74300	73300	71000	189000	194000	194000	1080000	1090000	1070000	9	9	9	9	9	9	9	9	9	1.09419	0.0223985	0.0315347	2.00714e-05	-15.6045	down
Hmhp005881b	C32H45NO7	Hemsleyaconitine A	Alkaloids	Terpenoid alkaloids	-	A	8780000	8800000	8850000	4230000	4240000	4100000	2900000	2930000	2950000	9	9	9	9	9	9	9	9	9	1.11054	0.000346981	0.00123757	1.69527e-06	-19.1701	down
Hmhp005656b	C32H45NO7	18-dehydroxygeniculatin	Alkaloids	Terpenoid alkaloids	-	A	74700000	75200000	74000000	59400000	58800000	59000000	31600000	32600000	32800000	9	9	9	9	9	9	9	9	9	1.11073	1.91731e-05	0.000136768	1.62618e-07	-22.552	down
Hmhp005206b	C32H45NO8	14-benzoylpseudaconine	Alkaloids	Terpenoid alkaloids	-	A	23400000	23900000	24100000	47500000	47500000	46800000	64200000	64800000	65700000	9	9	9	9	9	9	9	9	9	1.1088	6.23542e-05	0.000303268	1.98578e-07	-22.2638	down
Hmhp005591b	C33H47NO8	acoforesticine	Alkaloids	Terpenoid alkaloids	110011-76-2	A	1230000	1200000	1220000	1100000	1090000	1090000	651000	659000	656000	9	9	9	9	9	9	9	9	9	1.11065	2.77356e-06	3.13074e-05	9.10522e-06	-16.7449	down
Hmhp006306b	C34H47NO8	geniculatine C	Alkaloids	Terpenoid alkaloids	-	A	48100000	48700000	48400000	78600000	76600000	77900000	82400000	84200000	84300000	9	9	9	9	9	9	9	9	9	1.10979	1.28994e-06	1.97177e-05	1.28735e-07	-22.8891	down
Hmhp006266b	C35H49NO9	vilmorrianine C	Alkaloids	Terpenoid alkaloids	73870-35-6	A	31500000	31100000	32100000	89700000	89400000	87700000	146000000	146000000	148000000	9	9	9	9	9	9	9	9	9	1.10737	0.000677867	0.00207234	1.01061e-07	-23.2383	down
