# Supplementary material for: Metabolomics and microbiome reveal potential root microbiota affecting the alkaloidal metabolome in Aconitum vilmorinianum Kom
Source: BMC Microbiol. 2022 Mar 9;22:70. doi: 10.1186/s12866-022-02486-1 (PMC8905797; doi:10.1186/s12866-022-02486-1)
Supplement: Supplementary file 8 — Additional file 8: Supplementary Table S3. The differential metabolites (Weixi vs Luquan). [file 12866_2022_2486_MOESM8_ESM.xlsx]

## Sheet: Sheet1
Supplementary Table S3. The differential metabolites (Weixi vs Luquan)
Index	Formula	Compounds	Class I	Class II	CAS	Level	AR2a	AR2b	AR2c	LR2a	LR2b	LR2c	FR2a	FR2b	FR2c	AR1a	AR1b	AR1c	LR1a	LR1b	LR1c	FR1a	FR1b	FR1c	VIP	p_value	FDR	Fold_Change	Log2FC	Type
Hmhp003687	C22H33NO2	denudatine	Alkaloids	Terpenoid alkaloids	26166-37-0	A	128030	130680	115710	109050	121360	97824	273360	277880	274150	4410000	4630000	4430000	3220000	3210000	3180000	13800000	13200000	13200000	1.06488	0.0026967	0.00655788	41.4124	5.37199	up
Hmhp002330	C21H31NO4	N-deethyl-N-19-didehydrosachaconitine	Alkaloids	Terpenoid alkaloids	-	A	176730	167640	184210	88031	93283	89953	30253	32969	35395	8160000	8130000	8090000	1950000	1950000	1940000	3280000	3500000	3550000	1.05817	0.00147705	0.00410548	45.1326	5.4961	up
Hmhp002187	C21H33NO4	16β-hydroxycardiopetaline	Alkaloids	Terpenoid alkaloids	-	A	78947	84893	81008	95913	105680	106030	58016	47152	74082	1790000	1770000	1790000	1070000	1010000	996000	2580000	2390000	2510000	1.08722	4.62114e-05	0.000260243	21.7378	4.44213	up
Hmhp003322	C22H32NO4+	vilmoridine	Alkaloids	Terpenoid alkaloids	-	A	33293	28971	29582	138120	129160	130420	153770	138520	125670	5870000	5760000	6620000	4510000	3990000	4260000	9490000	9460000	10000000	1.07491	3.59762e-05	0.000226438	66.0712	6.04595	up
Hmhp003296	C23H37NO4	sachaconitine	Alkaloids	Terpenoid alkaloids	-	A	1357100	1489200	1481400	3172900	3165700	3567100	290150	285250	276130	48500000	49500000	49800000	41800000	40700000	41700000	16700000	16900000	16900000	1.00766	0.000108246	0.000463291	21.379	4.41812	up
Hmhp001543	C22H35NO5	columbianine	Alkaloids	Terpenoid alkaloids	90579-23-0	A	1754500	1772100	1865700	1395600	1311400	1361200	116530	126240	123280	32800000	34400000	33600000	37700000	36200000	36400000	21600000	22500000	22000000	1.01099	8.5817e-07	1.5304e-05	28.2093	4.8181	up
Hmhp003878	C23H35NO5	nevadenine	Alkaloids	Terpenoid alkaloids	100458-94-4	A	35638	38478	36120	173670	202460	194310	183370	185160	190090	14600000	14300000	15200000	6020000	6440000	6010000	35600000	36400000	36800000	1.06112	0.00292308	0.00665467	138.28	7.11145	up
Hmhp003932	C24H39NO4	8-O-methylsachaconitine	Alkaloids	Terpenoid alkaloids	-	A	32627	29768	32859	211060	213420	193250	188740	194570	209600	15000000	15000000	15400000	5970000	6280000	6260000	35800000	36700000	37500000	1.05461	0.00285194	0.00663387	133.173	7.05716	up
Hmhp002253	C24H37NO6	N-desethyl-N-formyl-8-O-methyltalatisamine	Alkaloids	Terpenoid alkaloids	-	A	142750	124470	138560	398890	373860	359210	403440	396560	394830	5110000	5320000	5500000	4960000	4970000	5070000	19500000	20700000	21100000	1.04671	0.00455307	0.008918	33.7521	5.07691	up
Hmhp003751	C25H41NO5	8-O-methyltalatisamine	Alkaloids	Terpenoid alkaloids	-	A	296610	324390	289090	497070	501950	513720	202120	231700	229680	7980000	7750000	7430000	9240000	9080000	8840000	10900000	11500000	10100000	1.0952	5.47094e-08	2.92695e-06	26.8345	4.74601	up
Hmhp005281	C31H43NO7	vilmorine D	Alkaloids	Terpenoid alkaloids	-	A	155630	175520	154960	633250	605640	622290	480260	414700	459130	5880000	6820000	7270000	16500000	16300000	16000000	20900000	21200000	22900000	1.05826	0.000177152	0.000702048	36.1406	5.17555	up
pmb0484	C5H13NO	Choline	Alkaloids	Alkaloids	62-49-7	B	5847200	5897100	5731600	4778700	4808100	4843000	3104000	3069300	3134300	9	9	9	9	9	9	9	9	9	1.11018	2.92593e-06	3.13074e-05	1.96538e-06	-18.9568	down
pme2433	C4H11NO2	Diethanolamine	Alkaloids	Alkaloids	111-42-2	B	102640	95470	102910	57120	56514	60739	28865	29009	28170	9	9	9	9	9	9	9	9	9	1.10677	0.00033035	0.00121888	0.000144273	-12.7589	down
mws0256	C5H11NO2	L-Valine	Amino acids and derivatives	Amino acids and derivatives	72-18-4	A	3442800	3656500	3608000	1227600	1256400	1294900	461500	437700	469180	9	9	9	9	9	9	9	9	9	1.10502	0.00544428	0.0104025	5.10893e-06	-17.5785	down
mws0491	C8H11N	Phenethylamine	Alkaloids	Alkaloids	64-04-0	B	56757	49181	48922	7768.7	9421.9	9280	71920	67737	71895	9	9	9	9	9	9	9	9	9	1.09622	0.00142287	0.00410548	0.000206168	-12.2439	down
mws1587	C6H13NO2	L-Norleucine	Amino acids and derivatives	Amino acids and derivatives	327-57-1	A	2358400	2357700	2314000	817120	875420	887490	386400	407350	415680	9	9	9	9	9	9	9	9	9	1.10623	0.00341907	0.00717335	7.48644e-06	-17.0273	down
mws0227	C6H13NO2	L-Leucine	Amino acids and derivatives	Amino acids and derivatives	61-90-5	A	2255200	2112000	2096400	700280	724960	743220	219460	229190	228260	9	9	9	9	9	9	9	9	9	1.10321	0.00726294	0.0133989	8.70128e-06	-16.8103	down
pme1002	C8H11NO	L-Tyramine	Amino acids and derivatives	Amino acids and derivatives	51-67-2	A	342060	359350	373690	226010	226570	232830	10420	9252.2	7889.2	9	9	9	9	9	9	9	9	9	1.07748	0.00458402	0.008918	4.53002e-05	-14.4301	down
mws0704	C2H8NO4P	O-Phosphorylethanolamine	Alkaloids	Alkaloids	1071-23-4	B	3892.8	3715.4	3868.4	2471.3	2273.8	3818.9	4406.6	2992.9	3907.3	9	9	9	9	9	9	9	9	9	1.10906	5.54219e-07	1.28109e-05	0.00258395	-8.59621	down
pme0193	C5H10N2O3	L-Glutamine	Amino acids and derivatives	Amino acids and derivatives	56-85-9	A	993290	1034900	958230	1206000	1135100	1123000	50114	55072	49339	9	9	9	9	9	9	9	9	9	1.09143	0.00277492	0.00659814	1.22634e-05	-16.3153	down
pme1691	C7H16NO2	Acetylcholine	Alkaloids	Alkaloids	60-31-1	B	37209	43667	41271	16869	19250	24118	22245	18705	18143	9	9	9	9	9	9	9	9	9	1.10826	7.07421e-05	0.000315392	0.000335436	-11.5417	down
mws0102	C9H7NO2	Indole-5-carboxylic acid	Alkaloids	Plumerane	1670-81-1	B	65267	66339	64736	5621.1	3595.8	5251.4	2645.6	2565.8	2355.5	9	9	9	9	9	9	9	9	9	1.06653	0.0463883	0.0557702	0.000370918	-11.3966	down
mws1417	C9H7NO2	Indole-3-carboxylic acid	Alkaloids	Plumerane	771-50-6	B	95419	88248	95877	6969.5	7249.4	7145.5	3262.7	4463.4	2974.1	9	9	9	9	9	9	9	9	9	1.07073	0.045952	0.0557702	0.000259941	-11.9095	down
mws1346	C6H11NO4	DL-2-Aminoadipic acid	Alkaloids	Alkaloids	542-32-5	B	131500	134580	141220	5686.4	5909.4	9421.1	8846.3	8149.2	8633.6	9	9	9	9	9	9	9	9	9	1.07659	0.0458299	0.0557702	0.000178435	-12.4523	down
pme0021	C9H11NO2	L-Phenylalanine	Amino acids and derivatives	Amino acids and derivatives	63-91-2	A	2904400	2852600	2862500	1209000	1237100	1196900	495610	502550	513280	9	9	9	9	9	9	9	9	9	1.10656	0.00241396	0.00600684	5.88067e-06	-17.3756	down
mws0260	C6H14N4O2	L-Arginine	Amino acids and derivatives	Amino acids and derivatives	74-79-3	A	2138400	2160000	2222100	8460200	8290400	8252700	64509	59558	51029	9	9	9	9	9	9	9	9	9	1.07677	0.0219043	0.0315167	2.55529e-06	-18.5781	down
mws0736	C8H16N2O3	N-Glycyl-L-leucine	Amino acids and derivatives	Amino acids and derivatives	869-19-2	A	34225	33650	32015	19046	19351	19686	17528	19352	20520	9	9	9	9	9	9	9	9	9	1.10926	7.76033e-06	6.38735e-05	0.000376092	-11.3766	down
mws0018	C10H26N4	Spermine	Alkaloids	Phenolamine	71-44-3	B	872990	762960	777700	677560	747640	691760	412550	482640	356730	9	9	9	9	9	9	9	9	9	1.10986	5.19451e-06	4.68352e-05	1.40077e-05	-16.1234	down
mws0282	C11H12N2O2	L-Tryptophan	Amino acids and derivatives	Amino acids and derivatives	73-22-3	A	1673000	1686000	1624400	806110	791470	816010	13384	13932	13450	9	9	9	9	9	9	9	9	9	1.06664	0.00840267	0.0147391	1.08904e-05	-16.4866	down
mws0629	C13H16N2O5	L-Aspartyl-L-Phenylalanine	Amino acids and derivatives	Amino acids and derivatives	13433-09-5	A	9756.1	10135	8680.3	8161	5093.9	5725.9	4708.9	4094.3	3525.2	9	9	9	9	9	9	9	9	9	1.10704	4.98722e-05	0.000266816	0.00135269	-9.52995	down
mws0983	C20H39NO2	N-Oleoylethanolamine	Alkaloids	Alkaloids	111-58-0	B	16424	17288	16649	15862	16501	16426	18589	17991	17381	9	9	9	9	9	9	9	9	9	1.11056	7.98929e-12	8.54855e-10	0.000529028	-10.8844	down
Hmwt001832	C22H33NO3	12-epi-napelline*	Alkaloids	Terpenoid alkaloids	110064-71-6	A	15813	17433	21577	13140	17929	14212	10375	11228	11545	9	9	9	9	9	9	9	9	9	1.10948	2.16189e-06	2.89153e-05	0.000607871	-10.6839	down
Hmwt001851	C22H33NO3	napelline*	Alkaloids	Terpenoid alkaloids	5008-52-6	A	12228	15593	15534	12633	14578	14191	6668.1	5885	6392.5	9	9	9	9	9	9	9	9	9	1.10741	2.84733e-05	0.000190415	0.00078108	-10.3222	down
Jmhp3322	C23H35NO3	hemsleyaconitine G	Alkaloids	Alkaloids	-	A	32707	30661	36438	149430	140610	144050	149890	138650	126840	9	9	9	9	9	9	9	9	9	1.10474	0.000407182	0.00140543	8.53282e-05	-13.5166	down
Jmhp2003	C22H33NO4	Vilmorrianine G	Alkaloids	Alkaloids	-	A	21322	19054	14043	13232	13402	19569	14501	13481	12566	9	9	9	9	9	9	9	9	9	1.10993	5.98639e-07	1.28109e-05	0.000573776	-10.7672	down
Hmhp003005	C22H33NO5	Heteratisine	Alkaloids	Terpenoid alkaloids	3328-84-5	A	30115	35618	43954	441470	455590	481860	224090	265520	224360	9	9	9	9	9	9	9	9	9	1.09772	0.00400197	0.00807945	3.67751e-05	-14.7309	down
Jmhp2028	C23H37NO5	isotalatizidine	Alkaloids	Terpenoid alkaloids	7633-68-3	A	7749	7911.8	5162.7	30432	32147	32587	11876	13241	12579	9	9	9	9	9	9	9	9	9	1.10267	0.00191854	0.00488772	0.00052705	-10.8898	down
Hmwt003145	C24H38NO5+	Szechenyianine F	Alkaloids	Terpenoid alkaloids	-	A	11951	12001	8834.9	42689	39859	37608	49331	51522	54973	9	9	9	9	9	9	9	9	9	1.10272	0.000514205	0.00168644	0.000262332	-11.8963	down
Hmwt002972	C24H39NO5	Acoapetaludine B	Alkaloids	Terpenoid alkaloids	-	A	2509300	2339400	2307400	4863900	5013900	5330000	622640	576390	601410	9	9	9	9	9	9	9	9	9	1.10518	0.0033206	0.00710609	3.35205e-06	-18.1865	down
Hmhp002706	C24H39NO6	Subcusine	Alkaloids	Terpenoid alkaloids	-	A	23794	25106	24626	23528	22422	22654	2059.2	2926.3	2723.2	9	9	9	9	9	9	9	9	9	1.08728	0.00151848	0.00410548	0.000540581	-10.8532	down
Jmhp3335	C26H43NO5	columbidine	Alkaloids	Alkaloids	95690-58-7	A	238090	227700	201700	186470	182630	196330	134790	142110	138240	9	9	9	9	9	9	9	9	9	1.11017	5.16425e-07	1.28109e-05	4.91487e-05	-14.3125	down
Hmwt003746	C26H41NO6	Acoapetaludine C	Alkaloids	Terpenoid alkaloids	-	A	888020	886020	891240	2354900	2304000	2273600	2401000	2434900	2286400	9	9	9	9	9	9	9	9	9	1.10917	6.0363e-05	0.000303268	4.84447e-06	-17.6552	down
Hmwt005433	C30H41NO6	Acoapetaludine F	Alkaloids	Terpenoid alkaloids	-	A	12177	11743	7227.3	114690	124270	111700	21823	21787	21013	9	9	9	9	9	9	9	9	9	1.09365	0.0190641	0.0287304	0.000181439	-12.4282	down
Hmhp005881	C32H45NO7	Hemsleyaconitine A	Alkaloids	Terpenoid alkaloids	-	A	398860	425100	379210	1365300	1288700	1326000	469980	484700	451990	9	9	9	9	9	9	9	9	9	1.10837	0.00118004	0.00350735	1.22916e-05	-16.312	down
Hmhp005656	C32H45NO7	18-dehydroxygeniculatin	Alkaloids	Terpenoid alkaloids	-	A	541460	572350	560380	2922800	3037100	2766700	374700	430990	406290	9	9	9	9	9	9	9	9	9	1.10474	0.0130224	0.0217718	6.97508e-06	-17.1294	down
Hmhp005206	C32H45NO8	14-benzoylpseudaconine	Alkaloids	Terpenoid alkaloids	-	A	30513	30707	27741	20006	25608	20971	14134	16184	16709	9	9	9	9	9	9	9	9	9	1.10921	5.25254e-06	4.68352e-05	0.000399856	-11.2882	down
Hmhp005591	C33H47NO8	acoforesticine	Alkaloids	Terpenoid alkaloids	110011-76-2	A	3871000	4295700	3929400	7398700	7640200	7187500	1082400	1115200	1077900	9	9	9	9	9	9	9	9	9	1.10652	0.00182543	0.00476391	2.15437e-06	-18.8243	down
Hmhp006306	C34H47NO8	geniculatine C	Alkaloids	Terpenoid alkaloids	-	A	207210	207410	195510	3221800	3215000	3176100	1868200	1760600	2024700	9	9	9	9	9	9	9	9	9	1.0996	0.00364669	0.00750376	5.10187e-06	-17.5805	down
Jmhp6310	C35H49NO9	Vilmorrianine C	Alkaloids	Alkaloids	-	A	93216	86093	91506	2710700	2738500	2667800	3274500	3048100	3190800	9	9	9	9	9	9	9	9	9	1.08921	0.0032302	0.00706803	4.52483e-06	-17.7537	down
Hmhp006266	C35H49NO9	vilmorrianine C	Alkaloids	Terpenoid alkaloids	73870-35-6	A	91924	85732	85663	2697700	2638600	2651600	3104300	3139800	3153900	9	9	9	9	9	9	9	9	9	1.08897	0.00323676	0.00706803	4.58944e-06	-17.7333	down
Hmhp006698	C35H49NO10	vilmorrianine A	Alkaloids	Terpenoid alkaloids	-	A	2091.9	2748.7	2131	11168	8982.6	12284	1480.7	1360.5	820.18	9	9	9	9	9	9	9	9	9	1.08367	0.014764	0.0239355	0.00188077	-9.05446	down
Hmhp006012	C34H47NO11	Aconitine	Alkaloids	Terpenoid alkaloids	302-27-2	A	257020	272250	261190	15894	16025	17053	3440.3	3442.7	3318.5	9	9	9	9	9	9	9	9	9	1.05687	0.0563102	0.0640978	9.53352e-05	-13.3566	down
Jmhp6314	C35H49NO11	Vilmorrianine B	Alkaloids	Alkaloids	-	A	1476800	1484100	1494100	233610	209030	219540	39989	38344	37526	9	9	9	9	9	9	9	9	9	1.08732	0.0338248	0.0441373	1.54786e-05	-15.9794	down
Hmhp006314	C35H49NO11	yunnaconitine	Alkaloids	Terpenoid alkaloids	70578-24-4	A	1401100	1400100	1409500	221930	218780	241440	36288	35951	35751	9	9	9	9	9	9	9	9	9	1.08705	0.0316631	0.0423494	1.61973e-05	-15.9139	down
Hmhp005736	C34H47NO12	10-Hydroxyaconitine	Alkaloids	Terpenoid alkaloids	41849-35-8	B	80617	91186	91084	12914	17178	19838	1887.4	2346.7	3259.1	9	9	9	9	9	9	9	9	9	1.06921	0.0274448	0.0376486	0.00025288	-11.9493	down
pmp001287	C8H9N	N-Benzylmethylene isomethylamine	Alkaloids	Alkaloids	-	A	9	9	9	9	9	9	9	9	9	2230000	2400000	2300000	3350000	3300000	3220000	684000	705000	737000	1.10827	0.000520118	0.00168644	233654	17.834	up
pmp001198	C6H13NO2	6-Deoxyfagomine	Alkaloids	Alkaloids	197449-09-5	A	9	9	9	9	9	9	9	9	9	3250000	3090000	3680000	712000	519000	499000	1770000	1740000	1830000	1.10796	0.00153476	0.00410548	210988	17.6868	up
mws4002	C8H11NO2	Dopamine	Alkaloids	Alkaloids	51-61-6	A	9	9	9	9	9	9	9	9	9	876000	987000	912000	2000000	2200000	1990000	11800	12900	11000	1.06483	0.00990846	0.0168287	111120	16.7618	up
pmp000455	C16H17NO3	Higenamine	Alkaloids	Isoquinoline alkaloids	5843-65-2	A	9	9	9	9	9	9	9	9	9	10500000	10100000	10300000	1280000	1420000	1280000	54700	56200	59400	1.08008	0.0421405	0.0524306	432720	18.7231	up
pmp000463	C19H23NO3	Lotusine	Alkaloids	Isoquinoline alkaloids	6871-67-6	A	9	9	9	9	9	9	9	9	9	10200000	10700000	10100000	260000	246000	250000	47700	40200	47100	1.07265	0.0704423	0.0761346	393716	18.5868	up
pmp000737	C19H24NO3+	Magnocurarine	Alkaloids	Isoquinoline alkaloids	6801-40-7	A	9	9	9	9	9	9	9	9	9	46800000	45600000	45600000	3280000	3170000	3280000	857000	884000	825000	1.09808	0.0523188	0.060849	1.85551e+06	20.8234	up
pmp000927	C19H23NO4	Reticuline	Alkaloids	Alkaloids	485-19-8	A	9	9	9	9	9	9	9	9	9	2060000	2090000	2040000	10600	9560	15300	5350	2290	6300	1.02328	0.0775943	0.0813979	77029.6	16.2331	up
pmp000541	C20H23NO4	Corydine	Alkaloids	Alkaloids	476-69-7	A	9	9	9	9	9	9	9	9	9	13100000	13800000	13800000	758000	726000	719000	226000	231000	224000	1.09327	0.0573541	0.0645989	538074	19.0374	up
pmb2211	C19H38N2O3	Cocamidopropyl betaine	Alkaloids	Alkaloids	4292/10/8	A	9	9	9	9	9	9	9	9	9	301000	305000	304000	290000	282000	291000	1870000	1870000	1840000	1.10203	0.0139539	0.0229702	90777.8	16.4701	up
Hmhp005215b	C22H29NO4	vilmorine C	Alkaloids	Terpenoid alkaloids	-	A	9	9	9	9	9	9	9	9	9	185000	175000	161000	99100	96700	104000	21700000	22600000	22500000	1.05839	0.0760774	0.0805968	834825	19.6711	up
Hmhp002003	C22H33NO4	karakanine	Alkaloids	Terpenoid alkaloids	50656-90-1	A	9	9	9	9	9	9	9	9	9	1140000	1160000	1200000	775000	809000	840000	1990000	2000000	1990000	1.10923	6.73001e-05	0.000313092	146963	17.1651	up
Hmhp002146	C22H33NO5	pengshenine B	Alkaloids	Terpenoid alkaloids	-	A	9	9	9	9	9	9	9	9	9	666000	616000	680000	231000	224000	209000	2830000	2920000	2850000	1.10037	0.0159615	0.0251159	138593	17.0805	up
Hmhp002366	C23H37NO5	cammaconine	Alkaloids	Terpenoid alkaloids	32152-70-8	A	9	9	9	9	9	9	9	9	9	5980	6470	9290	2960	4150	3290	6510	8420	8000	1.10718	4.01977e-05	0.000238953	679.877	9.40913	up
Hmhp005295b	C25H37NO5	vilmoritine	Alkaloids	Terpenoid alkaloids	-	A	9	9	9	9	9	9	9	9	9	74300	73300	71000	189000	194000	194000	1080000	1090000	1070000	1.09419	0.0223985	0.0315347	49822.2	15.6045	up
Hmhp005881b	C32H45NO7	Hemsleyaconitine A	Alkaloids	Terpenoid alkaloids	-	A	9	9	9	9	9	9	9	9	9	8780000	8800000	8850000	4230000	4240000	4100000	2900000	2930000	2950000	1.11054	0.000346981	0.00123757	589877	19.1701	up
Hmhp005656b	C32H45NO7	18-dehydroxygeniculatin	Alkaloids	Terpenoid alkaloids	-	A	9	9	9	9	9	9	9	9	9	74700000	75200000	74000000	59400000	58800000	59000000	31600000	32600000	32800000	1.11073	1.91731e-05	0.000136768	6.14938e+06	22.552	up
Hmhp005206b	C32H45NO8	14-benzoylpseudaconine	Alkaloids	Terpenoid alkaloids	-	A	9	9	9	9	9	9	9	9	9	23400000	23900000	24100000	47500000	47500000	46800000	64200000	64800000	65700000	1.1088	6.23542e-05	0.000303268	5.0358e+06	22.2638	up
Hmhp005591b	C33H47NO8	acoforesticine	Alkaloids	Terpenoid alkaloids	110011-76-2	A	9	9	9	9	9	9	9	9	9	1230000	1200000	1220000	1100000	1090000	1090000	651000	659000	656000	1.11065	2.77356e-06	3.13074e-05	109827	16.7449	up
Hmhp006306b	C34H47NO8	geniculatine C	Alkaloids	Terpenoid alkaloids	-	A	9	9	9	9	9	9	9	9	9	48100000	48700000	48400000	78600000	76600000	77900000	82400000	84200000	84300000	1.10979	1.28994e-06	1.97177e-05	7.7679e+06	22.8891	up
Hmhp006266b	C35H49NO9	vilmorrianine C	Alkaloids	Terpenoid alkaloids	73870-35-6	A	9	9	9	9	9	9	9	9	9	31500000	31100000	32100000	89700000	89400000	87700000	146000000	146000000	148000000	1.10737	0.000677867	0.00207234	9.89506e+06	23.2383	up
